# Supplementary material for: Computational drug repositioning of atorvastatin for ulcerative colitis
Source: J Am Med Inform Assoc. 2021 Sep 16;28(11):2325–35. doi: 10.1093/jamia/ocab165 (PMC8510297; doi:10.1093/jamia/ocab165)
Supplement: ocab165_Supplementary_Data [file ocab165_supplementary_data.zip]

Archive with 6 entries (6 files):
- Supplemental_Figures.docx
- SuppTable1.csv
- SuppTable2.csv
- SuppTable3.csv
- SuppTable4.pdf
- SuppTable5.docx
