# Supplementary material for: Computational drug repositioning of atorvastatin for ulcerative colitis
Source: J Am Med Inform Assoc. 2021 Sep 16;28(11):2325–35. doi: 10.1093/jamia/ocab165 (PMC8510297; doi:10.1093/jamia/ocab165)
Supplement: ocab165_Supplementary_Data [file ocab165_supplementary_data.zip › SuppTable2.csv]

Drug name	Drug_Signature_Correlation	FDR
ATORVASTATIN	-0.258231467	5.23E-18
SIMVASTATIN	-0.196810581	1.38E-10
ROSUVASTATIN	-0.181825012	3.78E-09
LOVASTATIN	-0.153261754	9.17E-07
FLUVASTATIN	-0.106381421	0.000913191
PITAVASTATIN	-0.084851568	0.009330152
PRAVASTATIN	-0.080959554	0.013526
