# Supplementary material for: Computational drug repositioning of atorvastatin for ulcerative colitis
Source: J Am Med Inform Assoc. 2021 Sep 16;28(11):2325–35. doi: 10.1093/jamia/ocab165 (PMC8510297; doi:10.1093/jamia/ocab165)
Supplement: ocab165_Supplementary_Data [file ocab165_supplementary_data.zip › SuppTable3.csv]

	effectSize	effectSizeFDR
FYN	1.25415008160304	2.91847960930578e-22
COL3A1	1.24078615845439	5.74338593403046e-21
CSRP2	1.37656520207413	6.34998604292477e-20
OSTC	1.47155231401	6.34998604292477e-20
LAX1	1.58075035486214	6.35157318920315e-20
ECM1	1.21795133406448	7.33486688816204e-20
TGFBI	1.8433325787175	2.19536127991139e-19
PTGDS	1.27267970582162	2.98714186091837e-19
CDH5	1.40532872907019	1.07243177507792e-18
PTP4A3	0.975262956366912	2.26891576269489e-18
COL5A2	1.74479068052925	2.26891576269489e-18
CTSH	1.67227885348167	2.42591255290387e-18
FUT8	1.81295445035029	3.27666756109825e-18
TRMT112	1.38220665673559	3.5168721727317e-18
MMP1	2.01767223487554	6.44901229484286e-18
TNFAIP8	1.27282721427087	9.9649803126633e-18
ROBO1	1.60306456482704	1.55320832841848e-17
RHBDF2	1.25005241442159	1.56350142433281e-17
HTRA1	1.38233780368918	1.89805577517171e-17
RAMP3	1.24648585331917	2.25832265433498e-17
CNN2	1.80573059063837	2.72577502080305e-17
HIF1A	2.34392396990311	5.07098301566275e-17
PXDN	1.63644232803914	5.52071182595639e-17
SULF2	1.09791715062052	9.49184342192617e-17
PPA1	1.81936216311899	9.49685998244569e-17
SYTL1	1.30262902028443	1.11348821753509e-16
THY1	1.62087972626276	1.48665491002404e-16
ANGPT2	0.994221837851636	1.62873423672426e-16
CTHRC1	1.70588118549087	1.94196998574643e-16
COL1A2	1.68223117935293	2.37616979066008e-16
COL18A1	1.60378045917794	2.642440021243e-16
ABHD2	1.03953052667974	3.8154399202577e-16
IGDCC4	1.28474568478486	7.98934629051543e-16
RGS19	1.327983213298	1.36600521746084e-15
BET1	1.24361901009993	1.54774427224462e-15
PLS3	1.81768751816237	1.61496331488357e-15
SERPINB5	1.2123070615906	1.71507050912299e-15
APLNR	1.28182238746914	2.47508430809564e-15
TRIM29	0.776507410177077	2.91985634564632e-15
LUM	1.31112142838797	2.99344795941479e-15
MAP2K1	1.47306604594423	3.24066832726389e-15
SELL	1.54209132084586	7.16916485356922e-15
SHCBP1	1.50222010515535	7.33341883306881e-15
COL4A1	1.97507286821325	7.44157527542571e-15
HHEX	1.26395025273255	1.17543904768233e-14
LAMC2	1.15351730531155	1.29570074237702e-14
IGFBP7	1.38700454219786	1.31725192789356e-14
ENTPD7	1.43802165922631	1.34460471920473e-14
C2CD2	1.20103894493279	1.34460471920473e-14
RASSF5	1.22225814745437	1.34894817930063e-14
COTL1	1.30830303772719	1.59810256981866e-14
TWIST1	1.31164045241066	1.93604621434404e-14
COL15A1	1.45390362538052	2.22260005002058e-14
P2RY8	1.1823058509227	2.22260005002058e-14
RGS5	1.00546536988775	2.66071437535677e-14
NCF2	1.63383168024382	2.77956796487082e-14
PRKCDBP	1.25003229089546	2.88857677676308e-14
DNAJC10	1.63335019947557	5.03296938312417e-14
SELM	1.52922486624882	5.93371669357493e-14
DEGS1	1.44762786511043	6.82764308355641e-14
IFI44	0.881072344211131	6.95188461411923e-14
ATP6V1F	1.30325253087381	7.08921524430882e-14
PRAF2	1.15241771293154	8.24480906955477e-14
SASH3	1.14892122066608	1.13602180506329e-13
PTAFR	1.26712047277319	1.20399899295936e-13
PLOD1	1.62014461958148	1.29553964664284e-13
GABRP	1.14587813698667	1.29553964664284e-13
CCL24	1.77168197282813	1.39299803342712e-13
CSGALNACT2	1.21292184690581	1.47616216435897e-13
ADA	1.38009945174619	1.51870538550797e-13
THBS2	1.1644322934842	1.51870538550797e-13
ISG20	1.79159868619351	1.69881740715216e-13
REG4	2.1326196882402	2.12407938555198e-13
CTSB	1.28718665566277	2.2057123780962e-13
MAP4K4	1.06750652380906	2.2057123780962e-13
KDELC1	1.24062231653715	2.2180543034688e-13
MMP9	1.72018496555627	2.43771492748478e-13
CD82	1.21334121116633	2.54129213467695e-13
C4BPB	2.15363239173462	2.60319080068535e-13
GPX8	1.85265604282749	2.81735892769966e-13
GNG11	1.09083683648177	3.03496921257512e-13
IL21R	1.20709949237229	3.83439346507177e-13
AEBP1	1.34028035047379	3.89842228694233e-13
WARS	2.04970124567599	3.98263587405615e-13
SELP	1.60057021393536	4.09378569309061e-13
ST3GAL5	1.50967523019304	4.58017173568811e-13
LTBP2	1.07759555338288	4.98292055155726e-13
HSH2D	1.41495788722075	6.92065050086432e-13
DEF8	1.01056075728141	7.14017407224145e-13
TNFRSF1B	1.68216946196604	7.9548269666792e-13
SEMA4A	0.839353205286804	8.18897608405873e-13
CORO1A	1.10066819935479	8.2226832704257e-13
SEC11C	1.39948173187052	9.10558758988303e-13
ZNF532	0.83137322135623	9.57638201100085e-13
ITGB2	1.18672641807363	9.87200329346771e-13
FERMT3	0.927028432033134	9.94550580052782e-13
LPGAT1	1.56293556778861	1.01119918635161e-12
GNAI2	1.09245599905459	1.12363752274611e-12
RBPMS	1.14230871833368	1.19130838027396e-12
ITGAL	0.89092516005967	1.20544592580676e-12
FHL2	1.36812142967484	1.20544592580676e-12
SULF1	1.34874420418328	1.22814170261136e-12
CASP4	1.53881463743075	1.26201478411759e-12
CARD6	2.07189603218438	1.28514238993464e-12
GIMAP7	1.01480097740273	1.4563127268483e-12
RHOH	1.23729151774581	1.46373386140447e-12
PPP1R16B	0.984727283061723	1.48834660649471e-12
TRIM22	1.72937478535753	1.6461604260384e-12
FAM65B	1.18845458744734	1.6461604260384e-12
SLC41A1	1.75489588872702	1.66881880064572e-12
KIF21B	1.00617187391171	1.81092286821097e-12
PRDX4	1.82785349263894	1.90265842701683e-12
C4BPA	1.45648434813927	2.08094838760832e-12
KLHL5	1.28413356385105	2.08094838760832e-12
EGFL6	1.28862408843422	2.10649583592561e-12
SEC23B	0.923724268418289	2.13103989890815e-12
PRRX1	1.44270296500108	2.13732413603584e-12
PDIA6	1.7060010180645	2.1964978589035e-12
PECAM1	1.5659175966346	2.31936640377791e-12
GUCY1A3	1.10179754155886	2.33183568057694e-12
F3	1.56765717616698	2.35166700661711e-12
KLC2	0.996878279371009	2.40710229239183e-12
SAMSN1	1.10212947113335	2.65509368405197e-12
GEM	1.66401918747686	2.89646097761808e-12
SLC6A20	1.26798318771171	2.91328190986101e-12
ANXA4	0.811837747509961	2.92798234994896e-12
ETS1	0.971120947860803	2.98581701405604e-12
ARHGAP9	0.974857724162531	3.27826228391202e-12
IFFO1	0.957968558214941	3.60639870332633e-12
EBI3	1.0652269347111	3.65482841505286e-12
FADS1	1.56816532706257	3.66801035091032e-12
COL1A1	1.15190581576661	3.76558261981895e-12
PLEKHF1	1.30943083576098	3.811699143379e-12
C1R	1.9703129018022	3.88147241817657e-12
FCRL5	0.960073677762731	4.04725687971633e-12
CD79A	1.14108605778252	4.28250515314409e-12
IL1RN	1.07479338125804	4.52144555196805e-12
GPX7	1.35141231494548	4.5882400487244e-12
CD59	1.12749091548317	4.78123463190543e-12
STK10	1.00712994350007	4.86755629534609e-12
LCP2	0.950483155910503	5.02566629300827e-12
LCP1	1.20809715314515	5.33737362096539e-12
DOK2	1.07393336383725	5.41033480805129e-12
ATP2C1	1.42010953625161	5.50770320956932e-12
PKN1	0.842305416930073	5.5802771944734e-12
MCAM	1.09965896746428	5.66617804992701e-12
ABCC1	1.67107867165467	5.84267678407311e-12
PLEK	1.34708723123172	5.90904962660423e-12
CHRDL2	1.23220387257611	5.90904962660423e-12
CD44	1.49551557849033	6.11615377739137e-12
CD72	1.04857199235952	6.39363693484087e-12
CDC25B	2.12646796808054	6.57835356374607e-12
RAB31	2.0731640585139	7.46417687949770e-12
CD247	0.991216053342365	8.5356548110071e-12
ARPC1B	2.20468982653547	8.93891560010536e-12
C3	1.44446230693931	9.09006480811348e-12
CDH3	1.86974687106173	9.11472634403781e-12
TFF1	1.12331320662743	9.13221115413017e-12
GMFG	1.3160509021011	9.26126056097748e-12
OLFML2B	1.59261355130012	9.6575286403191e-12
S100P	1.73479192456946	9.94189405944727e-12
MMP3	2.29584869603901	1.02127978362394e-11
CDH11	0.97026652100364	1.06076950638266e-11
PFKFB3	1.6899054772163	1.19478218389257e-11
IGFBP5	1.28963503915765	1.22516209923355e-11
S1PR1	1.16512727913767	1.24044201439584e-11
RIPK2	1.77747552120043	1.3295029921844e-11
ABCA12	1.2488767572433	1.409554234464e-11
MNDA	1.51516103113746	1.42126620996046e-11
PIAS3	1.02791661918099	1.46969469056683e-11
LPCAT1	2.46369814112322	1.66716930503518e-11
TIMP1	2.69808740989209	1.73939233035254e-11
CBFB	1.0635843353314	1.73939233035254e-11
GJA4	1.44881549663301	1.75071751588584e-11
HVCN1	1.03529490314184	1.7695528829498e-11
HCK	1.28362033865863	1.78718901672091e-11
COL5A1	1.17732363873113	1.82283082654738e-11
SLAMF6	0.954476952870205	1.86166831158302e-11
WNT5A	1.35247027193642	2.0454286383893e-11
ICAM2	1.36073475791074	2.07595252774642e-11
CD3D	1.04782524179881	2.55235193570373e-11
PHLDA1	1.65984812662601	2.58097508425525e-11
CXCL13	1.10394515481727	2.62022362518239e-11
TMEM163	1.25752626508219	2.62022362518239e-11
SERPINH1	1.01264579540494	2.73396820550525e-11
CHI3L1	1.09471231943343	2.82683717429959e-11
DUSP10	1.4778265063942	2.95121887981618e-11
CFI	1.51837833514176	2.97880829944769e-11
GIMAP5	0.993542658052643	3.15905817852249e-11
SEMA4D	1.27939005957319	3.42983570318295e-11
PSMD14	1.37917790175149	3.46481269262144e-11
STX11	0.946369536060669	3.62235964706582e-11
NCF4	1.40605359446061	3.62235964706582e-11
COL6A3	2.33936026272933	3.63974657236425e-11
SEPT6	0.9667812839097	3.72635943693036e-11
BCL2L12	0.80039240955902	3.73102456683006e-11
C1S	1.35419960084742	4.06926881844367e-11
LILRB1	0.920832600574924	4.18519284258054e-11
GBP5	1.47512822179661	4.19449400690515e-11
CCR7	1.07029789118458	4.46446576195122e-11
MYO1F	1.20657918514075	4.5346657405799e-11
KDELR3	1.84297976812044	4.55629176747749e-11
PTGES	1.1796345286788	4.66966030285835e-11
CLDN2	1.57485939637414	5.07181950025852e-11
ATP6V1B2	1.28733750123527	5.68874394294512e-11
COL4A2	1.48206670442359	5.70165730808972e-11
TIMP2	0.956548940290125	5.95464524596764e-11
LY6E	1.18670354922717	5.95464524596764e-11
SIPA1	0.852882675217384	5.95464524596764e-11
SDF2L1	1.93227633667336	6.03721596214384e-11
SEC14L1	1.38839527710495	6.15175313952891e-11
WIPF1	0.988827038076863	6.37638018287849e-11
CTLA4	0.810727468003215	6.73678898736184e-11
RFTN1	0.772800421294129	6.73678898736184e-11
PRR16	1.35145871150631	7.09244895413587e-11
TCF4	1.37255231805687	7.20958523737494e-11
IL33	1.40965006163524	7.53285741291169e-11
P2RY6	1.05677369106789	8.07475223628154e-11
KCNK6	1.00275587494316	8.58144764990962e-11
RASL12	1.1456288018815	8.90563385473013e-11
COL7A1	0.829225069080053	9.6710746592732e-11
SDCBP	1.54392688969913	9.72467616847237e-11
GUCY1B3	1.37922329250487	1.00020440207602e-10
GLIPR1	1.01395080405388	1.04809755855401e-10
AGPAT4	1.38968606856413	1.05407912465534e-10
VASN	1.4241112658715	1.06836623061415e-10
LIPG	1.97577185206363	1.0692199446283e-10
NR2F1	0.905949171815345	1.09662165726611e-10
PDIA4	1.50996660093188	1.17134292402678e-10
TPST2	1.93663770300843	1.18992891695918e-10
BATF	1.21039118654718	1.25467367212051e-10
CBR3	1.68372905356538	1.29999929202742e-10
SHISA5	1.33045850255083	1.32569181056243e-10
STC1	1.05111580192405	1.40455951268892e-10
SERPINA3	1.67708569947916	1.44846231173812e-10
C1orf162	1.06426618901097	1.49595578771119e-10
PILRA	0.843775398706186	1.54642724008657e-10
P4HB	1.39229590269961	1.60599656298494e-10
TPM4	1.22449371739459	1.63331180555388e-10
SRD5A3	1.43420026559973	1.69614682412043e-10
VNN1	1.79420222406993	1.71630914119031e-10
BIRC3	1.50641014683543	1.71630914119031e-10
TNC	1.35572519751543	1.72362415575183e-10
S100A12	1.120537340624	1.73615172871757e-10
ANXA3	2.04890694773292	1.75141322599491e-10
ATP10D	1.51501855514604	1.76176078143676e-10
ITGA6	0.831256334238703	1.82274074913531e-10
GLRX	2.00403045300663	1.85102213980099e-10
C1orf54	1.42774519407327	1.87340942095289e-10
CCDC69	1.14013086479988	1.94922181082478e-10
DAP	1.32229704957324	1.99100906398452e-10
VAMP5	0.807820327880272	2.0306782002671e-10
TRIB2	1.78402813564655	2.0535998957685e-10
FXYD5	1.296960360143	2.07533483539018e-10
LYN	2.22808337838479	2.08729026051761e-10
CCDC109B	1.74911318742296	2.14123132264544e-10
TNFRSF11B	1.23930442057258	2.30530927154458e-10
ARHGDIB	1.16778029239118	2.33187750939387e-10
HGF	0.791270029556844	2.33784758482414e-10
WDR54	1.62335849751348	2.34363010169666e-10
CHI3L2	1.18328871263332	2.46258868975455e-10
CALHM2	1.06970664051262	2.52883748899394e-10
COL12A1	1.03854498383094	2.52883748899394e-10
CD52	0.782349800826691	2.56454206181425e-10
IKBIP	1.39379219685978	2.61379052577838e-10
TRIM47	1.26033849550495	2.63926094380901e-10
RAB8B	1.23303268930188	2.65789761164147e-10
DUOX2	2.39382524648812	2.81568396474334e-10
CFP	0.97906290541052	2.81568396474334e-10
CLEC14A	1.34118200333071	2.89513502278573e-10
SH2D1A	0.949746817889844	2.89513502278573e-10
WISP1	0.964672093541856	3.26102881036707e-10
ST3GAL1	1.41359444519575	3.3512547588634e-10
STOM	1.38738958714867	3.40505601586743e-10
PCOLCE	1.4949883413671	3.54222491269071e-10
CD40	1.64408907856056	3.59761716307458e-10
S100A11	1.88228947475921	3.72386077149355e-10
PTRF	0.996415059639742	3.72442684139855e-10
CMTM7	1.15180786434678	3.78447775313894e-10
ARFGAP3	2.20650756865919	3.95082842510272e-10
PCDH17	1.83098010273883	4.03683319058273e-10
BLVRA	1.12639264961588	4.04509607141689e-10
PML	0.838116773790286	4.20761781578374e-10
CHST11	1.42966193394135	4.52396106455402e-10
FAM78A	0.957615822365299	4.86947667375878e-10
TAGAP	0.94836196742557	5.17100022124826e-10
SPCS3	1.50457752545534	5.22795606184553e-10
APBA2	0.822598108331233	5.26624756153214e-10
ANGPTL2	1.27717454445409	5.39891804680134e-10
GPT2	0.964084230003896	5.40893093442922e-10
CHSY1	1.62685970832621	5.48954314079572e-10
NCKAP1L	1.07137213350713	5.50977597371931e-10
CCL11	1.95395049113073	5.70831438785142e-10
SLC6A14	2.73905340478972	5.8879583129131e-10
CAP1	0.914574015937796	6.19576505112816e-10
PCDH18	0.813039634920012	6.42691172362475e-10
MFAP2	1.03852373880141	6.42691172362475e-10
LPL	1.33544725309635	6.71414083324854e-10
LBH	0.945979782892933	7.40497341626054e-10
CD38	1.73247318833342	7.43832841243355e-10
LHFP	1.20570227734705	7.49360219711757e-10
BST2	1.2388019720281	7.55584770308933e-10
SSR1	1.4725856743977	7.78342596378798e-10
SPAG4	1.55209613172989	8.36036338074081e-10
PITPNB	1.67293510974854	8.36036338074081e-10
SRM	1.38248674404611	8.36036338074081e-10
SURF4	1.41680949563598	8.48879950435048e-10
CD248	0.924925196733609	8.74322301420825e-10
RILPL2	1.60236124497968	8.89224877245422e-10
TNFRSF9	0.840599842439993	9.08706272524191e-10
SLC16A4	1.19570380489099	9.22713132915254e-10
PIR	0.948183020274841	9.26529634346594e-10
FKBP11	1.81669049227749	9.54795180336199e-10
CHST15	1.37607799778441	9.88278215676056e-10
FCHSD2	1.09343683752748	1.01845000897219e-09
CKLF	1.63450423979721	1.05357622966015e-09
TPST1	1.17945851287344	1.09594271467627e-09
C1orf216	1.50530329686422	1.09782931377804e-09
PROK2	1.51400257475174	1.11939208013827e-09
TYROBP	1.1454631503417	1.13263904786438e-09
IFITM3	2.10166244391214	1.21309543120961e-09
CLDN12	1.1117710700492	1.22345046592682e-09
AGT	1.7559349675243	1.25608497501547e-09
ADPGK	0.704282683015313	1.27237821937479e-09
ITGAV	1.91449246288562	1.27407452911343e-09
PDGFRB	1.43779694575051	1.28931596812265e-09
GYPC	1.14529461659401	1.29432077124152e-09
ELMO1	1.21677283812516	1.33846205178691e-09
PTPRM	1.07292703729659	1.35674595570295e-09
TPK1	1.74718898189621	1.38150849131626e-09
DOCK8	0.908044674783577	1.41865322068316e-09
PSAT1	1.5192913822852	1.47183829203072e-09
CTSC	1.32091009370252	1.53697743160427e-09
F2RL2	0.968858604856478	1.54514357585796e-09
CYTIP	1.07032280047756	1.5640503083948e-09
FPR1	1.03343424862176	1.60884054186676e-09
SLC7A5	1.87456058199264	1.64128073904657e-09
PCBP1	1.22626597893298	1.66800068993752e-09
LRRC32	1.45757037426229	1.68353778473344e-09
G0S2	1.02815963548095	1.73961365975384e-09
IDO1	1.72180193761286	1.7519962304565e-09
GZMK	1.08380730186357	1.7519962304565e-09
NPTX2	0.912446270517641	1.7519962304565e-09
MARS	1.35567101688379	1.81701560274205e-09
AIDA	0.821968684254269	1.81943892670738e-09
CR1	0.866390674346015	1.86325035294095e-09
FGD5	1.00752166939303	1.99558375955498e-09
MMP7	1.71183976431773	2.03296405411892e-09
AFAP1L2	1.09479499590279	2.06172293056772e-09
UBE2J1	1.14415615417228	2.14868745851526e-09
RAC2	1.41377047317985	2.20012335606787e-09
KLK11	1.12708273072996	2.21272340080389e-09
TNFAIP1	1.00039091293862	2.21272340080389e-09
LAPTM5	1.04620667083395	2.22244624616137e-09
STAT3	1.21742113383559	2.25882424655999e-09
TMEM154	1.07816378553276	2.37553506873148e-09
NFE2L3	1.51920857562418	2.48524795533534e-09
EHD1	1.12018545037581	2.57166905429736e-09
RHOQ	1.16049630278107	2.61984235055347e-09
IFI30	1.61971167407071	2.69728571835196e-09
ACSL4	1.35433883915345	2.71518424613061e-09
FTSJ1	1.47153975991185	2.71518424613061e-09
KDR	1.60871011634564	2.89794094961289e-09
SLC2A3	1.46304517830141	3.00582349939091e-09
TRAM1	1.19568978157982	3.03442952186078e-09
RCN1	1.93344591789426	3.04514273240904e-09
PLAU	2.01727958892401	3.08140218459702e-09
STAT1	1.48344903197232	3.11414693654187e-09
ZNF189	1.12391519754835	3.17005535826678e-09
PTPRC	0.949172457339364	3.17092227357945e-09
TMEM208	1.45304390838856	3.17871960083272e-09
TM4SF1	1.08575881014937	3.22531280563983e-09
EFEMP2	1.12627816069963	3.22814174555881e-09
ELL2	1.38207349903541	3.46584606412457e-09
FAM49A	1.18235634491855	3.67174868185964e-09
OAS2	1.26400193539369	3.76757585219265e-09
DNAJA1	1.201608395876	3.8239241485907e-09
CTSK	1.6970173694143	3.82772482148051e-09
RASGRP1	0.945411289494251	3.91193258760932e-09
IL1R1	1.15853286559214	3.98935683822523e-09
TRPA1	0.766821878964402	3.99639464284037e-09
ELOVL5	0.805078141647282	4.00730847308316e-09
SERPINF1	1.13149908282893	4.01898391714049e-09
GREM1	1.41664777164634	4.05194948657774e-09
SIL1	1.50447701048447	4.05194948657774e-09
IL2RA	1.20072580323381	4.05957203117325e-09
EVI2A	0.967801473355255	4.05957203117325e-09
SLC7A11	1.68512840140104	4.20120124794295e-09
RHOG	0.883743819975646	4.68347714375087e-09
CARD16	1.12007485346978	4.70285316328488e-09
LAP3	1.23567105523291	4.73521292272706e-09
VNN2	1.44992420738446	5.00441953070917e-09
NMB	1.18976690137342	5.03185075150863e-09
GSTO1	1.41769475575079	5.30520108134107e-09
MMP10	1.92095923960476	5.33905986440417e-09
TRAM2	1.37390747780485	5.3819438675241e-09
AVEN	1.27127530916409	5.3819438675241e-09
CD27	1.26088111505148	5.44743919886492e-09
FCER1G	1.38182080754855	5.53377923206851e-09
KMO	1.03934058289864	5.81105160292515e-09
VAV1	1.24737975862439	5.95978673056509e-09
ZHX2	0.790364733882989	6.00320756436395e-09
SSR3	1.08526430692863	6.02315183811158e-09
DAPP1	1.31820760146151	6.14151374361411e-09
CD19	0.875583249806724	6.51583462037936e-09
VCAN	1.12081532805143	6.5340676245427e-09
BGN	1.13606908082324	6.59525091745528e-09
GRINA	1.24786868817702	6.60149977969648e-09
HCLS1	1.23516255054447	6.7150154341173e-09
BLM	0.870597442376333	6.77979979472928e-09
TCN1	1.80835530218653	6.94240860074722e-09
MGP	0.956138628796677	7.0304413363763e-09
RPL39L	0.981943710644967	7.03726835202658e-09
MAPKAPK2	1.35604106468352	7.08797711370374e-09
VEGFC	1.42639039317961	7.12580153237641e-09
FAP	1.13428857396875	7.17442816498124e-09
ENPP2	1.02561178101856	7.43698216429381e-09
GNA15	1.87778039266075	7.4741872345364e-09
ENTPD1	1.33280915364238	7.56968240327024e-09
CDR2L	0.868180430288531	7.72853565581243e-09
CXCL6	2.05768104909357	7.98895473723321e-09
SP110	1.45288674558571	8.09918777898377e-09
PRF1	1.19854568075223	8.10507060604372e-09
NCAPG	0.882003959679482	8.14602417315659e-09
DENND1C	0.864485407756882	8.2415731997204e-09
SRGN	1.43391711164235	8.34949125340877e-09
PGM3	1.37449354750559	8.63181523495105e-09
SGIP1	1.32226216187174	9.12887347534965e-09
OSBPL3	1.45988971733604	9.12887347534965e-09
BID	1.21995811035876	9.53424395339438e-09
MR1	0.827089456434911	9.61885556980566e-09
VSNL1	1.09983297589986	9.61885556980566e-09
ICAM1	1.49224038740288	9.64057368737449e-09
STS	1.10213119749519	9.72063752208573e-09
SERPING1	1.7831062339672	9.89942897325858e-09
SERPINE1	1.0501541848215	9.89942897325858e-09
CEACAM6	1.10440712408569	9.93435423130143e-09
LRP8	1.49344860224033	9.9675035204239e-09
TM2D2	1.77273914171371	1.01662132456567e-08
TRIP6	0.666415563050161	1.02775159518621e-08
UBE2L6	1.73055082819165	1.04493406872294e-08
OSMR	1.56290222189409	1.06217297572816e-08
IL1B	1.71084775977665	1.0772571228045e-08
CD180	1.11603397749101	1.0772571228045e-08
IFI16	1.74428567335906	1.1026690210039e-08
PCSK9	0.860960149829656	1.10486860121193e-08
DCHS1	0.884252046422616	1.12797811555984e-08
PAPSS1	1.50591195797622	1.18568867029753e-08
TIMP3	0.870915093303001	1.19542403557921e-08
ADRBK2	0.938385207678938	1.21152288834266e-08
CALCRL	1.21806959688855	1.21760038285935e-08
CD53	0.871944465471122	1.24783712711928e-08
IL15RA	1.61486998070315	1.24957678552542e-08
ADAR	1.20068510170658	1.26678271496879e-08
GPCPD1	1.37274969204608	1.28602152996418e-08
EDNRA	1.32482046990684	1.3177515039469e-08
IFNGR1	0.948719779752185	1.32093919129957e-08
LAMB2	1.05297954130985	1.33529667783619e-08
MAD2L2	1.52966624609951	1.33529667783619e-08
TM4SF18	1.11825350477488	1.34640821168127e-08
PITPNC1	1.36349133842563	1.37688992402933e-08
LILRB3	0.970868802323136	1.37883242080355e-08
ARNTL2	2.06317688204235	1.4595851497035e-08
THBD	1.60025896642517	1.49665110185284e-08
FGR	1.72092757269062	1.52609070736547e-08
PHF19	1.12306420639768	1.53232502701473e-08
SWAP70	1.14316950748896	1.54256846385427e-08
SDR16C5	1.56195122045344	1.59436080029484e-08
SRP19	1.26302150893997	1.61966222882876e-08
ARHGEF3	1.37336679531974	1.62206780176387e-08
ALDH1A2	0.958077653219918	1.69696162365945e-08
DARS	0.871404583758539	1.74657227104061e-08
CRELD2	1.801599761491	1.8079725841395e-08
CCDC3	1.21333812242538	1.87902059850848e-08
MADCAM1	1.41388837655372	1.95546316075076e-08
LCK	0.869577750425581	1.97619091061176e-08
CDKN2C	1.14817154984985	2.02133199253621e-08
RWDD2A	0.703955422019414	2.13515975162911e-08
SASH1	0.945640141157924	2.13538061289089e-08
CSF3R	1.11411775455183	2.16487234649316e-08
PDIA5	1.24471097389713	2.17941414173093e-08
PCDH12	0.991301206505428	2.19254652781818e-08
MMRN1	1.06427802957754	2.20662751709082e-08
GMPR	1.03746766360156	2.23679938265641e-08
CHPF2	1.05691900133058	2.27591834684152e-08
GPR171	0.840173887372505	2.30142125364564e-08
TGFBR2	0.964778890210665	2.35862104453326e-08
CCR1	1.19124277363185	2.37029833750948e-08
AARS	1.15117468335924	2.41637356637798e-08
SEC24D	1.31226470106504	2.41637356637798e-08
PLA1A	1.53341250714585	2.42510253139911e-08
CALU	1.7062516398867	2.5130558479896e-08
CEP170	1.07119640085617	2.52437497988007e-08
DNAJC1	1.69073809785648	2.59921664722499e-08
S100A4	1.30333807820603	2.63933969909255e-08
IRAK3	1.16527536647878	2.64947311546779e-08
QKI	0.845154558152712	2.64947311546779e-08
TLR8	1.16528075670989	2.69745306869003e-08
CST7	1.38560771338058	2.7367824168461e-08
S100A9	1.80163912414912	2.76314671994898e-08
BANK1	0.938225583163599	2.82340090208393e-08
PMEPA1	1.57217564850119	2.96934103361497e-08
CEBPB	1.89047183733645	2.97022306600808e-08
CCL19	0.967847608903366	3.13819269406183e-08
DNAJB11	1.56692222103168	3.16918715392001e-08
RPS6KA2	1.24198422488104	3.4859153357086e-08
CCL20	1.32412349534352	3.51556321584058e-08
ASPHD2	1.81272093398678	3.54989991318672e-08
FADS3	0.819697347081309	3.55846839360551e-08
IFNAR2	1.39823221842816	3.57348026990551e-08
DENND5A	1.22717790591177	3.57348026990551e-08
PODXL	1.46681909946807	3.68774327693285e-08
HOXB2	0.826260585637469	3.74309017227376e-08
CLEC2B	0.942813865779856	3.85616948152042e-08
GRK5	0.985516484536507	3.85932428451803e-08
CD55	2.20688038670055	4.12829312606068e-08
FNDC3B	1.20972868442873	4.24347033716851e-08
LST1	1.26910648204847	4.29714735143935e-08
GIMAP6	1.07719887987275	4.3482520814404e-08
DUSP22	1.09798969072445	4.36650856770638e-08
MEOX1	1.75913486289431	4.3796541788995e-08
ACOT9	1.6119885523418	4.50680699830647e-08
SMAP2	1.10295829621915	4.52598561207466e-08
LAMC1	1.31850716592324	4.62316088072892e-08
EPB41L2	0.895992223755371	4.62881724541691e-08
SIGLEC10	0.87531532580364	4.76786354610083e-08
TBXAS1	1.72771342558591	4.77184300741449e-08
SPINK4	2.17081033284269	4.98939932171532e-08
HYOU1	1.17754796383911	5.12563329399449e-08
INHBA	1.12094909505675	5.14420917544556e-08
DUSP7	0.933517270750033	5.1617946545226e-08
NMT1	0.963192600883864	5.18590947872924e-08
HSPA13	1.41247037092637	5.26877774487282e-08
CCL22	1.12312332583061	5.28710670817807e-08
BCL2A1	1.57617324109321	5.33182032272768e-08
SH3BP5	1.33998783901373	5.40054367445113e-08
GALNT2	1.58591901400398	5.40054367445113e-08
BTN3A3	1.59589579116905	5.40549155391102e-08
PIM3	1.5686403438429	5.46763938838985e-08
PIM2	1.87137859751452	5.51739043377949e-08
ANXA5	2.01463242062336	5.67965636525405e-08
GBP2	1.37100971497859	5.69858485810428e-08
MID1IP1	0.951315908546026	5.70466201104515e-08
TMEM165	0.90188452952479	5.70466201104515e-08
DUOXA2	2.66500209140675	5.80292551450861e-08
RECQL	1.24311916649332	5.81975938326712e-08
CCR6	1.17849035910743	5.82528680428583e-08
PIK3R3	1.22253458486966	5.83566662906109e-08
RGS18	1.21653944685448	5.88082624695313e-08
TC2N	0.950320012256657	5.92068034352164e-08
GNLY	0.836372458790164	5.97496679951737e-08
DYSF	1.42044578885569	5.97496679951737e-08
RRM2	1.39093389995318	6.00205558690847e-08
RPN2	1.91290128507823	6.09073902418414e-08
CYP4X1	1.31287783642703	6.14725347349689e-08
ODF2	0.785092797600357	6.1821509316005e-08
SPATS2	1.26639602182036	6.20687390891431e-08
SPARCL1	0.929789090055657	6.22212943080935e-08
MGAT1	1.60886853465794	6.36406404124099e-08
AIM2	1.17387893895999	6.5760412201762e-08
GPR137B	1.37721141394253	6.5760412201762e-08
FOXQ1	1.47353221618104	6.72426028435389e-08
MMP12	1.78918896056618	6.72426028435389e-08
C11orf73	0.821187733886744	6.82345089705664e-08
KYNU	1.5426048201641	6.82693397256076e-08
SERPINB7	1.13460108227902	6.82693397256076e-08
FBXO6	1.94248328850469	6.83816234801092e-08
GBP1	1.50798482838487	7.03390313912324e-08
IRF1	1.57614650528594	7.0629184088011e-08
CD2	1.03525817456652	7.25379749171176e-08
AQP9	1.42696549815271	7.27213786728348e-08
NFKBIZ	1.54979167170023	7.36256873219777e-08
TMEM158	2.13681821363031	7.44428024520882e-08
RNF24	1.1205551112033	7.52322560084307e-08
AZGP1	1.25405187536655	7.55128796829658e-08
HS3ST3A1	1.22708399156444	7.56590567074407e-08
DKK3	0.786447219959772	7.59391206067429e-08
PRKAR1A	0.946302615003703	7.60825558293394e-08
PLXND1	0.763676191287013	7.60825558293394e-08
PDIA3	1.10364576833092	7.60825558293394e-08
TNFSF13	0.891519534777899	7.6599837585675e-08
HLX	1.22313615386201	7.6599837585675e-08
IL24	0.705740522769169	7.69612417073411e-08
LAIR1	1.04889704163822	7.77272147841073e-08
SSR4	1.44686560158867	7.77934274148419e-08
PDPN	1.67956122073298	7.84358886077181e-08
SIRPA	0.902836513400399	7.88062889943827e-08
PDE4B	1.43898765860076	7.88341050844596e-08
P2RY10	0.986519041797607	8.13832707504825e-08
PSMD1	1.46933622395693	8.42135473971932e-08
PPM1M	1.01149768259413	8.57207262806399e-08
GIMAP8	0.996952623714397	8.79723642325153e-08
TGIF2	0.797640138984178	8.86362940918192e-08
EMCN	0.770570448684791	8.93342184588907e-08
MLLT11	0.80652871304295	9.04636703335633e-08
SLC30A7	1.01957692061224	9.12077902822546e-08
HLA-DRB1	1.52471030644323	9.20255879049726e-08
CXCL1	2.92307797969846	9.20364332132634e-08
ANKRD22	1.57628507114802	9.30771210756997e-08
ZYX	1.51754230213312	9.44131280943457e-08
ACPP	1.17179690575215	9.5722054477622e-08
KCNE3	1.24617226923887	9.64138789676272e-08
TCEB1	0.947230590456124	9.69408065463606e-08
FUT11	1.12435937652716	9.71767193043705e-08
CLEC4E	0.789287668996737	9.75758787577989e-08
APOL3	1.59753211238925	9.75758787577989e-08
CTSE	1.03751782710681	9.93996772776288e-08
ARHGAP25	0.838652810951636	1.03038753125431e-07
AGTRAP	1.03941274548209	1.04349142999015e-07
TDO2	1.17171084482188	1.06447793732758e-07
TNFAIP6	1.1394806515626	1.0698130028387e-07
SERPINB9	0.991785750431969	1.07120276215602e-07
HSP90B1	1.70445794175682	1.0835260670947e-07
CHPF	1.01319440132961	1.08930686021533e-07
GPX1	0.827700931961794	1.09395522448794e-07
E2F5	1.11911426920075	1.11670144773672e-07
BTN3A1	0.793303426561781	1.12107309689181e-07
STAT4	1.20923157892003	1.15374404764254e-07
SLFN12	1.3748156166402	1.18389634704615e-07
AHR	1.25466240387733	1.19965645745746e-07
FBN1	1.18632642549178	1.22161499613764e-07
SLC1A4	1.22167177781293	1.27363278323091e-07
DNAJB9	1.54011867105587	1.29133646017796e-07
SPHK1	0.811732050659371	1.29302467854727e-07
KLHL6	0.819690861864228	1.30319298210016e-07
PELO	0.930899852401834	1.3080021130768e-07
ASCC3	1.38784295226069	1.31445704159443e-07
PSME1	0.967036229889428	1.32280140446062e-07
RTP4	1.04022416269837	1.33726948649847e-07
NUCB2	1.92790211668823	1.35546221842496e-07
SMNDC1	0.9172665044155	1.36287502011794e-07
SELPLG	0.844872043832822	1.41659840894793e-07
C1orf122	1.25346515923784	1.42322998743423e-07
DLGAP5	0.838436744253296	1.44435391209555e-07
RDH11	0.806311567380104	1.44699201423505e-07
MTDH	0.992964298251105	1.46169711934783e-07
TNFRSF12A	1.10730957916708	1.47378795064175e-07
CLEC1A	0.786794095107032	1.49300186292128e-07
MAP3K5	1.33111929855131	1.50690600002755e-07
NINJ2	0.988393744301695	1.55921574947126e-07
ZBP1	1.6502575348628	1.55979606607625e-07
PTPRCAP	0.782590188591581	1.58170512805101e-07
GLT8D2	0.900540479567792	1.58560587640756e-07
FAM114A2	1.1674546519249	1.59875493669747e-07
PRKCH	0.916374816829295	1.62264244396385e-07
IL10RA	1.29150524828171	1.63439074203512e-07
MSN	1.51117034647862	1.64299945166688e-07
CLDN1	1.47948556160451	1.64299945166688e-07
ID1	0.66734952555911	1.64339192829295e-07
ABLIM3	0.788072503086678	1.66119635375263e-07
ITGA5	1.14298535414273	1.71410804851328e-07
CDC27	1.52193730867984	1.76802388234568e-07
BASP1	0.977839201777305	1.81421077286961e-07
CSGALNACT1	1.49239338929327	1.83721217825289e-07
ASAP1	1.22692755678918	1.85026344918396e-07
TFF2	0.958864474999491	1.86218350433406e-07
GIMAP4	1.14027284667147	1.87691401433693e-07
NID1	0.974255416093074	1.88845289157864e-07
PPIB	1.25899791138682	1.9311683967643e-07
SLAMF7	1.17683060179822	1.94590431605866e-07
DOK3	0.883194253000059	1.97416069751425e-07
ECT2	0.786824832153188	2.00070057224389e-07
CD93	1.71516331300504	2.00320911233528e-07
SLC38A2	0.929543332519665	2.00488061755437e-07
CREB3L2	1.08470326957048	2.00488061755437e-07
MRFAP1	1.45355092041857	2.04626258746387e-07
TGM2	1.31045950209171	2.04994607798003e-07
CPXM1	1.54253552912183	2.11294790430327e-07
JAK2	1.31378086346943	2.12035740102744e-07
GLCCI1	1.0194645802004	2.14184087112923e-07
TREM1	1.15907467490557	2.16406037017667e-07
SRBD1	1.52215688477783	2.19482158396045e-07
BACE2	1.77883711382298	2.22458446086641e-07
MCFD2	1.12456266765137	2.22458446086641e-07
FBXW7	1.20278136211365	2.22458446086641e-07
VCAM1	1.19210373948802	2.22458446086641e-07
STIM2	0.859263110995644	2.23048130693817e-07
ANLN	1.05954682109791	2.23048130693817e-07
BTK	0.988155042596958	2.25433861784792e-07
ENG	1.21117898354744	2.25809606115946e-07
PLAUR	1.28775861213144	2.30282687502774e-07
SLCO1B3	1.02189972758989	2.33362561297706e-07
NOD2	1.44197962775518	2.38072888581762e-07
FILIP1L	1.03375992253456	2.39447032511783e-07
CEP55	1.32250577147446	2.41329492688035e-07
NAMPT	1.4994416402417	2.42791342191691e-07
CDK2AP1	1.0581832247692	2.45497690874622e-07
EIF3I	0.928003470655463	2.52323297118422e-07
TIGIT	1.16815128056009	2.52352007907844e-07
FCN1	0.978941790246609	2.57711146296454e-07
MAP1S	0.77392680562835	2.58892926923202e-07
BAG3	1.52632879283208	2.64898716887279e-07
BTN3A2	0.968394240421399	2.65453862459027e-07
PSMA1	1.02199983079008	2.7069737817355e-07
PDK1	0.921465108798179	2.7126559410174e-07
NMI	1.69756419639019	2.72193000681722e-07
CXCR2	1.5409199827595	2.7304801289528e-07
PSMA4	1.40071795989038	2.73257818913087e-07
SERP1	0.813974306656802	2.73913014059927e-07
DNASE2	0.765326133080043	2.75341727838238e-07
SEC61B	1.29845609316391	2.8035403040451e-07
ATOX1	1.276843512323	2.82650111076501e-07
APOL1	2.07717047652596	2.82707260219094e-07
ADAM9	1.28764962176971	2.84293416659709e-07
ZNF281	0.962329128116556	2.94717969433421e-07
FYB	0.797733714643359	2.9940038500011e-07
SEC61A1	1.33342968313324	3.03020107043736e-07
SEL1L3	0.932243040157862	3.10016698778081e-07
SFRP2	0.85250516098685	3.18739979573077e-07
HAPLN3	1.20991500903031	3.18739979573077e-07
DCBLD1	0.970497190420735	3.19277875499156e-07
TNFSF13B	1.40527192780208	3.23123566559007e-07
CNPY2	0.953955912323274	3.24232151430569e-07
IL18R1	1.28055247737673	3.25163868634099e-07
CDV3	1.34819896846208	3.25996603196126e-07
OSBPL8	1.10401477636863	3.28597080760862e-07
ITGA2	1.67740221457043	3.35236274539596e-07
FSTL1	1.01265083746348	3.36629635501473e-07
GTF3C6	0.830177927923724	3.38228587464836e-07
SIRPG	0.895909579119476	3.40432548109525e-07
CLEC4A	1.59797002422763	3.41507789094871e-07
EHD3	0.898370914342328	3.44141109102052e-07
MYCBP2	1.10012988085482	3.48839908288967e-07
ANXA1	1.4409464434741	3.4939168925009e-07
FFAR2	1.25957711018493	3.57735102340784e-07
PAPLN	0.892990978439318	3.6044033929801e-07
BATF3	1.36328516973432	3.70309841417271e-07
ITPRIP	1.32401000194726	3.72387018168639e-07
STAT5A	1.38021897105072	3.74755136936813e-07
TFPI	0.997646365661409	3.9791181359602e-07
EMP3	1.31056063416241	3.98071351035881e-07
PNOC	1.29786889007562	3.99405571276412e-07
EOMES	1.10771087772605	4.13171234370699e-07
KLC1	1.04992462644542	4.13171234370699e-07
TANK	0.880039704072394	4.18851149462221e-07
LAMP3	1.45085035050002	4.18876612104002e-07
CXCL3	2.36841410773129	4.23093227456629e-07
FCRLB	0.761047923498994	4.23878318244872e-07
SLC35B1	1.25687794440135	4.28746710472989e-07
IL3RA	0.979840206716632	4.35559691155181e-07
ATP8B2	0.77604132503508	4.42059459289381e-07
GPR65	1.29119604184891	4.42059459289381e-07
DNAJC3	1.16758965870011	4.50339114956996e-07
SEC31A	1.7870358925557	4.53482699185738e-07
MAN2B1	1.10843650949279	4.59815263823426e-07
LY96	1.53849904121051	4.59815263823426e-07
FCN3	1.1305861656068	4.62223423684972e-07
RASSF2	1.02115016713641	4.6287182988545e-07
SAMD9	1.03806963522462	4.76340622031957e-07
ARL8A	0.93915584303289	4.77674348139444e-07
ODC1	1.25705325060777	4.7944476964356e-07
LATS2	0.910575069857427	4.80352643968837e-07
SAP30	0.818369740996483	4.88152567861698e-07
RGL4	0.789322746355979	4.88953122439859e-07
UBE2F	1.1842514871194	4.95008192895173e-07
PRPS1	1.27869835223906	5.19188314638127e-07
ICOS	1.22289282771025	5.20343563551677e-07
PLAT	0.673923431385502	5.272972720738e-07
VRK2	1.16895526499831	5.32181230783071e-07
SLC2A6	0.999044072397003	5.43702536777598e-07
PI3	2.08197076667614	5.45804479639158e-07
IFI6	1.1175512149311	5.61121275030495e-07
MIF	1.25030987672708	5.79351538999273e-07
ACVR1	1.60962480845359	5.81942089918824e-07
CD74	1.06520499174267	5.90323849064424e-07
ACTN1	1.08751019979274	5.95720129885972e-07
INPP5D	1.00214853091667	5.95936916147614e-07
PSMB2	0.943211395714798	6.03365927105723e-07
ITK	0.863153040687833	6.11033627640207e-07
NAP1L5	1.21145907931916	6.17047389682233e-07
TMEM173	1.24403960840065	6.27399014083221e-07
C17orf62	0.967291983513195	6.41358880119024e-07
SERPINA1	1.24910769343017	6.48785991959312e-07
SAA4	1.29697712830153	6.6285335850371e-07
IGSF6	0.963324259910867	6.70513410534427e-07
PARVB	1.00316875197918	6.75854211406887e-07
ZG16B	1.06563964809454	6.77474958544504e-07
PKIA	1.0599425907197	6.81154678614527e-07
DCTD	1.01861301141766	7.08651197336898e-07
SRP72	1.14802640594969	7.45175421170356e-07
VSIG1	1.17126138707234	7.47107115201634e-07
UGGT1	0.879561093588144	7.79546618152099e-07
MSI2	0.933347913940413	7.90771335367013e-07
EDEM1	1.47884976285579	8.15575006139163e-07
LY86	0.738469646962184	8.17962732923327e-07
C9orf3	0.940131834228607	8.3053374764796e-07
CCL18	1.20541760764278	8.34241320801903e-07
CASP1	1.65377386996526	8.40720741685088e-07
MXRA5	1.44106587471589	8.55890872397966e-07
MTHFD2	1.35465711218728	8.57901266648694e-07
CYB5R2	0.882604204258682	8.84547954850629e-07
SOCS1	0.829142196271561	8.8762879012909e-07
LILRB2	1.45197368351344	9.03673220133148e-07
CCNO	0.850614493528952	9.07712127226505e-07
ITPR1	0.883391559962487	9.18052483768167e-07
ADAMTS5	0.985526274897243	9.18286886044686e-07
DUSP14	1.29543285018374	9.22231296536955e-07
MAP4K1	0.773033460125423	9.26050333941578e-07
OLFM1	1.06048437391681	9.691881219316e-07
CPEB4	1.06573937595846	9.72028929664843e-07
LYPD6B	0.877956911141659	9.72028929664843e-07
LAG3	1.30117882954153	9.74109123048328e-07
KIAA0895	1.51715053847283	9.77127325749804e-07
FAM167B	1.07127904652569	9.84999383083142e-07
LRRK2	1.079648665232	1.03650239636188e-06
PLEKHO1	1.74125891277349	1.0406072689593e-06
BICD1	0.785572197227968	1.04314625188085e-06
ERCC6L	0.777627087844369	1.05139239865427e-06
TOR3A	1.10567613164384	1.0644454295015e-06
PRDM1	1.36552098904864	1.06927468249814e-06
LDB2	1.03453934499801	1.09345096238515e-06
PHTF1	1.17056713098337	1.09547804561604e-06
GNB5	0.775676160997893	1.10690106402366e-06
ARHGEF6	1.00118568487715	1.11205904995769e-06
ACLY	1.21080627394415	1.11688809452358e-06
GZMB	1.35787453865931	1.12560067536016e-06
SERPINB3	0.93396485786817	1.13442033233434e-06
RALB	0.796788969032167	1.13908484702753e-06
ITGA4	0.952822241141427	1.15865169037431e-06
CCT7	1.0487452981733	1.16029358815193e-06
TUBB2A	1.0946948262287	1.16746115956149e-06
MYL6B	0.728774638014745	1.1757027930524e-06
DNAJB6	0.805343565123498	1.17989898441703e-06
OXCT1	1.00699248229736	1.19557509207279e-06
PF4	1.26942767117643	1.1992647879409e-06
CECR1	1.03725230466766	1.20157660355389e-06
NNMT	1.36667461422395	1.20877932687055e-06
IL13RA2	1.24246394618488	1.21217965532002e-06
ME1	1.16930886720644	1.25714857081552e-06
USO1	1.1635001105102	1.25764057833788e-06
SLC43A3	1.44175702590439	1.25870010628266e-06
CD81	1.14569785817224	1.26837748237496e-06
IFITM2	1.702764157999	1.28639120362318e-06
RAPGEF4	1.13218154436399	1.29346872642082e-06
MALT1	1.0891855470812	1.31157669100199e-06
TLR4	1.00859438374086	1.32775876031017e-06
MET	0.970516023049145	1.3327977224674e-06
SNX10	1.43377413230347	1.33813282794217e-06
H2AFZ	1.17837221121755	1.33813282794217e-06
MIR155HG	1.01672771682591	1.3511887785868e-06
ZNF521	0.903380441868346	1.35198976966994e-06
TUBB6	1.6232593177962	1.35744289915809e-06
SND1	1.09368886713535	1.3715195746083e-06
PLEKHO2	1.47922101575085	1.38496858362373e-06
SELE	1.26234235422804	1.39079370107465e-06
MANF	1.67444696575008	1.41023170973857e-06
CD200	1.09135918640402	1.45575984511239e-06
IL18	0.721963099384886	1.48078944555292e-06
GOLT1B	1.45569867122158	1.50273821780553e-06
KLHL2	0.720303321280147	1.53683632361365e-06
HSPA6	0.825830502684856	1.58148477315015e-06
S100A8	1.48114051292018	1.58274733890777e-06
SP5	0.719265562120269	1.63486582535183e-06
CAV1	1.10523388999273	1.64689355972884e-06
SSR2	1.59649149190493	1.67091957873123e-06
PDZK1IP1	1.88736719735504	1.68286657061267e-06
TNIP3	1.74850562416342	1.70098417998832e-06
IMPDH1	1.29165022016363	1.71834820608972e-06
ALCAM	1.17620346813472	1.73080901735813e-06
SERPINB1	0.925796508310049	1.7368770142756e-06
PAK2	0.867527283004983	1.76218431414826e-06
SEL1L	0.877641446227016	1.77963058402372e-06
SLC36A4	1.00310839837977	1.83419812733592e-06
FLNA	0.902392585756014	1.83751448388598e-06
NOS2	1.97600061389193	1.83758744304579e-06
RFX5	1.12498035579762	1.89017724144403e-06
PARK7	1.02521021778079	1.89675690557473e-06
DEFA6	0.942182182741945	1.92387508014369e-06
SCD	1.05387127463187	1.94716538942312e-06
HLA-DRA	1.8092416077851	1.95490410759623e-06
TERF2IP	0.715239376243	1.96778247861876e-06
SMARCA1	0.780242135435205	1.98418419247078e-06
SLC39A6	1.0702513421967	2.00169160013943e-06
DUSP4	1.78079020515633	2.01197289699059e-06
ZC3H12A	2.09952018765804	2.01650284907294e-06
GIMAP2	1.36307502581589	2.01875094017468e-06
SERPINI1	1.32255775742674	2.03738854646423e-06
GTF2E2	2.03379347250616	2.05672098566012e-06
TMTC1	1.22570829474051	2.06854661367443e-06
CRIP2	0.868269459769319	2.08532199928484e-06
ATP6V1E2	0.959865002541829	2.10703316153483e-06
RHOJ	0.819876015664901	2.1124364878593e-06
TEAD4	1.15641444058038	2.13195428997322e-06
GYG1	1.28720229790647	2.15238991028719e-06
SPCS1	1.39812627990602	2.15800390644974e-06
STXBP1	1.79891239280132	2.17793291063044e-06
DCN	0.908976940996289	2.28488750396135e-06
TMEM92	0.900006798944731	2.28835522527507e-06
TMEM45A	1.57352656786094	2.35099481147044e-06
UBLCP1	1.0853304120022	2.39642696987638e-06
XPOT	1.39796310229354	2.4018865117471e-06
ZNFX1	1.38085345298499	2.46590442409757e-06
EPSTI1	0.911564742819002	2.56531714613954e-06
BAIAP2L1	1.18822286922464	2.62305598826057e-06
CDC7	0.703095842635375	2.64031049535843e-06
CD3E	0.702573645977244	2.71974124679118e-06
RSPO3	1.0162796783153	2.72190470709272e-06
ENO1	1.16969591493871	2.75074219053842e-06
SRP54	1.2618099956082	2.81461891849911e-06
PMP22	1.01938771800609	2.82595527838709e-06
RAB13	1.20556696998756	2.86045702033774e-06
ARL4C	0.9608792217556	2.90888595552156e-06
MRGPRF	1.08795535609274	2.90900728375405e-06
BACE1	0.88566852017006	2.90900728375405e-06
CHST2	1.16963848098931	2.91960811512964e-06
SLC5A1	0.973896619622463	2.98040585193279e-06
MLKL	1.51245886656441	3.03133790286519e-06
MPV17	0.972816909030599	3.06332109132428e-06
NFKBIE	1.10427164634986	3.0943137722391e-06
EIF4A1	1.18375051618429	3.12865187169287e-06
HERPUD1	1.18258765238924	3.13216307889931e-06
ARRDC3	0.800223518495975	3.22230744252898e-06
DERL3	1.14002154356032	3.28118045600696e-06
ESAM	0.939353670254018	3.28893676174565e-06
BCAT1	0.880870101379309	3.28920849256784e-06
LRFN5	0.694743890838522	3.32166298405068e-06
SLC12A8	0.990560532458289	3.36322177090276e-06
ELMO2	0.89824707832107	3.44101829730079e-06
TXNDC11	1.09328194809002	3.44101829730079e-06
SLC16A14	1.1245071625283	3.46938688867808e-06
DCPS	1.45738127392494	3.4812844703548e-06
HYAL2	0.787102684639692	3.55462210699564e-06
KLF2	0.8703342585207	3.59736555827222e-06
ARPC2	0.825338839731885	3.5979516411427e-06
NXN	1.27771059326149	3.63333481544027e-06
CFLAR	0.911762445024123	3.63624563644991e-06
GARS	1.63048001240984	3.64451290347349e-06
CXCR4	0.89558354436398	3.71776600408131e-06
IFITM1	1.54371145878361	3.83045646076467e-06
HLA-DQB1	0.968508067299009	3.94545255255e-06
TBK1	1.00196271821136	3.98939080404721e-06
DERL1	0.849137124062819	4.0440631336799e-06
PREX1	0.9752045756724	4.14168010830684e-06
LILRA3	0.791668990324681	4.14674034697287e-06
CYYR1	1.20828807637882	4.20452715813391e-06
CD274	1.24813857024409	4.24770012071489e-06
UCP2	0.953706930362421	4.33756781326394e-06
IRAK1	1.08506206997268	4.39498002097075e-06
APBB1IP	0.80080708579624	4.45552968297672e-06
SESTD1	1.35419243889823	4.56429365008029e-06
PREB	1.49807428166268	4.58322477112457e-06
STEAP4	0.924857940823483	4.58323684512767e-06
MORC4	1.53977574148228	4.58996086118924e-06
TFPI2	1.02752216407764	4.6050202370099e-06
TRIM69	0.867743130700782	4.60548558208855e-06
RABAC1	1.5482189619391	4.61535656497811e-06
CX3CL1	1.13692440999284	4.70907299188835e-06
GPR183	1.0811919611657	4.72451230574812e-06
CXorf38	0.8218167195531	4.80887225572863e-06
IL1A	0.880864049028648	4.85136602657093e-06
TMEM184B	1.4944456659953	4.90508704117589e-06
PSMA6	0.881799398940031	4.98712587285807e-06
MAP3K8	1.20794476898549	5.0568782885372e-06
PCNX	0.813636304396004	5.10160299913017e-06
LYSMD2	1.55695428439465	5.17748466921324e-06
SELK	1.43940861976199	5.18691207091272e-06
TBC1D10C	0.684056768622282	5.25281356656867e-06
COPB2	1.39095378044957	5.29014942240148e-06
POLB	1.14382780949159	5.34966024224471e-06
DUSP6	1.30776146587186	5.36074993943234e-06
SLAMF8	1.27171795746507	5.36544986126712e-06
MYO1B	0.945747420745103	5.39712975992204e-06
F2R	1.03221352436722	5.66721577542253e-06
CCT6A	0.906686515360689	5.73004101357391e-06
EVI2B	1.23249156412564	5.8544782292271e-06
GRHL1	1.07946146627465	5.91136605420811e-06
CLIC2	1.06460669379355	5.9425826060757e-06
TLR2	1.25563948886693	5.94751834569996e-06
RINT1	0.680257896957045	6.12395705165374e-06
BHLHE40	1.85305589838605	6.19873624632125e-06
LAIR2	1.16552777096576	6.21797225058611e-06
ACTR3	0.960420649619743	6.34802112037639e-06
GM2A	0.858015502982373	6.34802112037639e-06
OAZ2	1.30156403769452	6.38440989059793e-06
SEC13	1.34253332552028	6.49185280878274e-06
SYNCRIP	0.876061303981748	6.51877537974613e-06
PEA15	1.42835140723776	6.51877537974613e-06
BTN2A2	0.78884533845089	6.69359591149232e-06
SLC16A2	0.798008246605475	6.75949684623894e-06
BCL6	0.924845652760336	6.97706213270259e-06
ELK3	0.84540498747464	7.02228198243282e-06
NRP1	0.763261163093875	7.10574909289785e-06
CD86	1.24357124137196	7.16197694794818e-06
POMP	0.85241061199318	7.22037872960368e-06
FZD10	1.0408349697717	7.25001285618502e-06
KLK10	0.907841399622515	7.26264580847861e-06
YARS	1.09350552222736	7.6406785375084e-06
CBX4	1.08037087387948	7.68650613412069e-06
KCTD14	1.07302055607714	7.701024205421e-06
DSG3	0.906475356135405	7.92346230162593e-06
PARP14	0.958776374387986	7.98967468146143e-06
RCSD1	0.779574688473656	8.20567258340713e-06
KRT6B	0.971180196415017	8.23246299287703e-06
LOXL1	1.23113405378375	8.74812414086867e-06
CD80	1.04672518393914	8.88543052727797e-06
CMTM2	0.892594011593515	9.02977390675893e-06
PLA2G7	1.12974842268934	9.05528906186434e-06
PANX1	1.0341128439928	9.31607706889585e-06
ARID3A	0.833586057943986	9.35218700278199e-06
PSMC4	1.14139991098175	9.50423852600375e-06
TMX3	0.763840076199246	9.55943932795378e-06
LSM10	1.12481012048033	9.61726075751583e-06
HOMER1	1.17473404727058	9.90789640451692e-06
RNF145	1.24787144307046	1.02040250641663e-05
KCTD11	1.06681589715108	1.03079580461702e-05
XBP1	1.26097779581896	1.04301579659534e-05
ENC1	1.25060795033328	1.0513518420316e-05
PARVG	0.79155051842159	1.0725115784301e-05
MGAT2	0.821468149666809	1.08652844038583e-05
CCL2	1.43580887584319	1.08801154340032e-05
ETV7	0.972888864880857	1.0958719492567e-05
ACTB	0.931696521904307	1.10000439730138e-05
FSCN1	1.01912479037509	1.11216664205389e-05
C11orf24	0.978393448075659	1.13626543654818e-05
IL2RB	0.886904273049337	1.14412225994115e-05
USP14	0.997904304802091	1.15424436947733e-05
VRK1	0.814277760286573	1.15825066781245e-05
PSMB6	0.981837519800625	1.17957287001602e-05
RNF213	0.785095018479929	1.19300707080513e-05
LYZ	1.17322799106219	1.19727149819298e-05
ADM	2.06960700687117	1.20813510310282e-05
OGFRL1	0.778914067884934	1.21908575095254e-05
SSSCA1	0.873250898560893	1.24900932804305e-05
CSTA	1.23469317163639	1.25580081750115e-05
CSF2RA	0.854139100595898	1.26222467673285e-05
CETN2	1.22065102262935	1.27271479862755e-05
LCN2	1.79260934900464	1.28293643363991e-05
SAMHD1	0.887281573486831	1.28641339551628e-05
CCNI	0.871076789386524	1.28909798464321e-05
FCGR3B	1.41410620476145	1.28975173727076e-05
C1QA	0.800434808449071	1.33023611528188e-05
COQ10A	0.775334180049173	1.37508251771098e-05
IDE	1.02002372147942	1.37514838986205e-05
HLA-DPA1	1.41688229126225	1.37514838986205e-05
PSMC6	1.09102793620713	1.38098354437819e-05
CLIP4	0.830855377831871	1.38675837517466e-05
SLFN5	1.10010615578567	1.3915680883993e-05
ERLEC1	0.941356783263453	1.39806419417888e-05
TUBA4A	1.29853718558675	1.4046666199331e-05
FBLN5	1.07083130471934	1.41168674963947e-05
ACSL1	1.10446556939632	1.41648123995684e-05
SRPRB	1.1915598836145	1.4187789671956e-05
AQP3	1.0453747382789	1.43093218256189e-05
CADM1	0.817992047055445	1.43093218256189e-05
CHN1	1.4900037474034	1.46564698847015e-05
CD83	0.856029682075849	1.47306039709635e-05
REG1A	1.61315605676729	1.48007974496916e-05
EPHA2	1.37058271900561	1.5110978861673e-05
CXCL10	1.29760227188128	1.5110978861673e-05
ST8SIA4	0.813415331645415	1.5110978861673e-05
CYR61	1.09295494007042	1.538619550938e-05
CXCL9	1.31562485500979	1.5475409813166e-05
LYAR	0.89097230282376	1.58090466737675e-05
PCSK1	1.52402658780902	1.6375684871975e-05
ST7	0.783201907444921	1.64611862007384e-05
C21orf91	1.04259074477973	1.66643461515423e-05
CXCL5	1.21156421131236	1.70008116993357e-05
SEMG1	0.899812532016141	1.71592713289492e-05
FES	0.883295236281693	1.72472938173713e-05
FAM46C	1.1446078139196	1.75378046256841e-05
CTGF	1.3771049142386	1.75483889009202e-05
DOCK11	0.833854848100173	1.76908561898813e-05
FAM26F	1.0687934834316	1.77263335140091e-05
KCNJ8	1.01036245635544	1.77795735352382e-05
SNN	0.999276614066578	1.80305545334206e-05
FOXF1	0.866720977254505	1.80305545334206e-05
NCOA7	0.847699726808251	1.81187813826941e-05
IL1RAP	0.792936247850838	1.81997609575137e-05
CRLF3	0.866333401060207	1.82701423237791e-05
C8orf4	1.3304131567545	1.85205715887875e-05
PJA1	1.60871580393235	1.88064006073039e-05
TNFRSF10A	0.917597000870812	1.89797406617619e-05
RPN1	1.47507843172787	1.89797406617619e-05
C8orf76	0.979753060310378	1.89907975672938e-05
KCTD20	0.885291649889517	1.91791497463113e-05
TIPIN	0.813411336204394	1.92571774170413e-05
NDST2	1.00481180152403	1.93179783487217e-05
PPP3CB	0.848513816507008	1.93490256210413e-05
DOLK	1.04825575638151	1.94558119187941e-05
GFPT2	0.769417812949759	1.94810028574208e-05
RNH1	0.922673452314544	1.95351306012018e-05
FPR2	0.986005227489333	1.98163475199588e-05
DDOST	1.18392573046014	1.99595259604084e-05
LPIN1	1.5288965612793	2.09823454700685e-05
FAM195B	1.10482536929196	2.09823454700685e-05
SAMD9L	1.39485731940027	2.11198459697375e-05
LMCD1	0.814076973615514	2.13072578735255e-05
SYNGR2	0.819173173576286	2.13072578735255e-05
AKIRIN2	1.06922775095149	2.1586458416776e-05
TRPV2	1.16821690679519	2.20466400573805e-05
ARF4	1.25506333522273	2.21270637968716e-05
BAZ1A	0.95889214829536	2.21632037558551e-05
WAS	0.781990604131937	2.22044084953604e-05
TXNDC15	1.2159827236166	2.22191385598209e-05
PSMB1	1.08305662538234	2.23556949421725e-05
CRTAM	0.804424533945555	2.25986172083926e-05
TSTA3	1.22959118520562	2.37508626024197e-05
RUVBL1	1.02872893445791	2.40488281132602e-05
PARP9	1.32837141247466	2.42064976097154e-05
ERRFI1	1.01322097630784	2.45276724799392e-05
MYEOV	1.30291758459673	2.45425213666192e-05
HLA-F	0.793014819051859	2.45665866390387e-05
GALNT6	1.00544974808215	2.51606041361988e-05
GZMH	0.827169983107224	2.52748726538451e-05
DENND3	0.77810474252538	2.55270585150853e-05
SOX18	0.968682380391726	2.59540105987293e-05
PALLD	0.990047903580175	2.62726277613396e-05
SHMT2	1.01857598914293	2.65548754705055e-05
TMED9	1.17514240219639	2.71465829808974e-05
BNIP3	1.13886236518017	2.75898549538815e-05
IPO11	0.829331918615709	2.79912666993142e-05
FAM129A	1.26546348620086	2.83086831770017e-05
SH2D2A	0.832638292568212	2.84075243143529e-05
C1QB	0.765005236697737	2.85427911871917e-05
TYMP	0.925344736804745	2.88747009594083e-05
SLA	1.43629690224097	2.89184053888157e-05
IL7R	1.00889244114248	2.91466299475099e-05
GGCX	0.960866087641881	2.92990626856418e-05
SHB	0.767589491874872	2.98778297428992e-05
MME	1.01947404249804	3.04793200572599e-05
SKA2	0.788289190637366	3.12163922570517e-05
ARMCX3	1.34273556696784	3.12314681157571e-05
IFIT3	1.05664989837124	3.13340068256647e-05
CPNE5	0.99039704519753	3.15038999959846e-05
AKR1B1	0.997939508510568	3.21102167850917e-05
PLA2G2A	1.1046303269777	3.22108082397485e-05
BATF2	0.885928765433098	3.27380213534078e-05
CXCL2	1.28715990960408	3.28109359231142e-05
ALOX5	0.820060677469942	3.3140126699887e-05
PPP4R1	1.21490977287027	3.41276407716761e-05
MAGED2	1.22652411596008	3.42386940771022e-05
HS3ST1	0.765875327968376	3.47319011270827e-05
C4orf3	0.92676985227091	3.48944568913746e-05
RAP2C	1.01023478633954	3.48995539809445e-05
RBMS1	1.30069928579304	3.53556015710222e-05
RAB33A	0.809438185590841	3.5541742828679e-05
GRB2	1.05857567446303	3.57538203282607e-05
CTNNAL1	0.985338988171216	3.63497480204438e-05
PTS	0.827288904761966	3.66243091662657e-05
CD163	0.852779203283092	3.78582082540902e-05
LACTB2	0.770670774696957	3.80799032797753e-05
ZCCHC24	1.08038354299079	3.81268679747549e-05
CCL4	1.26808852880575	3.85810391495989e-05
HSD11B1	1.31641467328938	3.9492487597899e-05
PTGS2	1.2507697467827	3.98717362750303e-05
SOD2	1.33537350341956	4.08016439778559e-05
GJA1	1.22832078463438	4.09014786223243e-05
C20orf24	0.849025611316283	4.15394497893796e-05
AMOTL2	1.21659805531802	4.17189293375539e-05
CXCL11	1.28638534333413	4.1836335237004e-05
PLK2	1.19961512151051	4.19087306125661e-05
STT3A	0.889526275515514	4.20115163379975e-05
FAM57A	1.10654247919942	4.20481004636304e-05
HCST	1.10676607766641	4.23062953935942e-05
GCA	0.790985948495891	4.30831238759462e-05
PGK1	0.773333613054166	4.37375516210111e-05
CETP	0.787110225602591	4.51219219763829e-05
SEC22C	0.841379097656102	4.53827476243358e-05
FEN1	1.10466183817339	4.59160790153272e-05
TMEM39A	0.831525097491641	4.65708648872058e-05
WFS1	1.03014098389124	4.66943774646864e-05
PHF21A	0.830415301880102	4.69930802689824e-05
C4orf32	0.861626822707387	4.702301487181e-05
SLC39A10	0.948412307206395	4.71771420111824e-05
SLAMF1	0.886835656400692	5.00832570650754e-05
TMEM109	0.927840805843078	5.00883303241888e-05
EPHX4	1.20330444343835	5.06544861021798e-05
FCGR2B	1.11500239292612	5.08796537431989e-05
PGM2	0.882238440275953	5.19196774531328e-05
CLEC5A	0.941569049703296	5.19547762067262e-05
PSME4	1.09886675677978	5.31374314072475e-05
EXT2	1.02798292382513	5.3263199670544e-05
CD300LF	1.23673000576052	5.33463801984422e-05
ADAM19	0.763395147375149	5.34704520354103e-05
ADAMTS9	0.890494378072717	5.36765642496043e-05
PLEKHG1	1.08256901700352	5.39688911315613e-05
LDHB	1.20144678572694	5.59904513343313e-05
NBN	0.830564680049935	5.66783823807932e-05
SMOC2	0.782907834738173	5.68637197498509e-05
TNFSF15	0.999717341235378	5.77388771895586e-05
SOCS3	0.874931869708504	5.82298066034598e-05
REG1B	1.38614065845664	5.88864952725954e-05
TTC7B	1.23572960992351	5.93518906749691e-05
INSC	1.29825203722409	6.02016076935417e-05
YIPF5	0.865200309259617	6.16548632895764e-05
TUBA1A	1.12981044674305	6.1811047902003e-05
FBXL5	0.829611717882005	6.29102268549626e-05
MPDZ	1.01809299412892	6.34781974680793e-05
CFB	0.809280721549453	6.41287271248279e-05
APOL6	0.803105278554826	6.44838178506537e-05
PRUNE2	0.769487648762774	6.60598197143173e-05
IARS	1.11500582352918	6.60629042743968e-05
UBQLN1	0.779728929952662	6.61721603800543e-05
FJX1	1.39735184280365	6.71505731951532e-05
CSF1R	1.0294091048265	6.86977547383735e-05
SGMS1	1.61667255389707	6.89116895828911e-05
SYT11	0.904631189384254	6.98451931129276e-05
DDIT4	1.20417207125101	7.09402082099865e-05
SEC61G	1.0835588054767	7.23883565950737e-05
CCR10	0.993882603823423	7.25743300997408e-05
C17orf49	0.865654402211963	7.30715546229274e-05
KCNN3	1.14087870498459	7.32574453827547e-05
DEFA5	1.05099166737108	7.32574453827547e-05
LMO2	0.971217644171412	7.32966475462141e-05
IL6	1.17062651571349	7.35448992515316e-05
LIMD2	0.888869574346997	7.50200141620808e-05
DMBT1	1.52802030165082	7.5308172098655e-05
P2RY13	1.02431369319399	7.53393446769104e-05
VKORC1	1.06987782266874	7.78046164209782e-05
GORASP2	1.12597478460765	7.91596575649602e-05
PSMD12	0.879620863027982	7.94255497394232e-05
ASS1	1.13797625627254	7.95470146132241e-05
CFL2	0.842991665770052	8.17515197142872e-05
IDH2	1.03476115453574	8.24473447329537e-05
TFAP2C	1.01862419176323	8.28985025396421e-05
VMO1	0.78471693245985	8.29097876762289e-05
RNF149	1.03044702630544	8.64080880979842e-05
IQSEC1	0.963056708515476	8.80299673323574e-05
SFXN3	0.837769612587902	8.91391660731395e-05
ASRGL1	1.15450465037443	9.11590492835253e-05
MAGED1	1.21349850702664	9.13982505293666e-05
LGALS1	1.04170281020931	9.21478900718605e-05
CCT3	0.997204482123962	9.72560243548853e-05
SORCS2	1.27774909458508	0.00010117205877694
C1GALT1	0.821431609999526	0.000105082835082318
PSMD4	0.762612446609957	0.000107759273289599
E2F3	0.817921452580406	0.000108008230092661
PLSCR1	0.836988609782144	0.000108755929644875
OSTF1	0.774957881817396	0.000110994858294041
CPVL	1.03722210686811	0.00011205434816006
PSME2	1.56713982863317	0.000114254286450978
SETD7	0.984077627926556	0.000115781890527481
JAM2	1.06525174084219	0.00011605604753446
GPR84	0.938453501281644	0.000116779443116968
AMPH	0.787175509994995	0.000118163973087338
DRAM1	1.45566386234468	0.000118560226033411
UBR1	0.806813839033979	0.000119259733800008
TINF2	0.87708448426817	0.000125646943622318
CHAC2	1.21313366295223	0.000127319130648973
GGT5	1.15739590610851	0.000127783072195037
ITGAM	0.928646362944183	0.000130369198350271
SETX	1.03318347339657	0.000131084437919595
PGD	0.780256690468584	0.00013321039639959
MRPL17	0.970403168135529	0.000134065719873491
ABHD14A	0.946625478163235	0.000136022761096995
ZCCHC9	0.784854559790117	0.000136481619988756
PYHIN1	0.800721751281871	0.000138416518935119
VIM	1.02788928963468	0.000139401091511766
SH3GLB1	0.827378911489898	0.000139549657977474
HLA-DRB6	0.86812839551404	0.000145321164403341
MYH10	0.794596261384146	0.000149274127029958
AP1M1	0.783453671837436	0.000151069585821825
RAB23	1.14546884601575	0.000152470485865561
RNF183	1.00697629821923	0.000153205237781946
TNFRSF10B	0.809670963234822	0.000153506377575985
HPS5	1.33552366313497	0.000160829233345504
CYP27B1	1.20943598726909	0.000162349630335048
LRRC8E	0.990939330442263	0.000166039753790863
PTPRE	1.03380667632648	0.000167873145604951
REXO2	0.857468713380271	0.000172222504399619
ZBED2	1.05786318652435	0.000175711045810076
ISL2	1.20766501911951	0.000177360248356516
PNPLA8	0.78781946421568	0.000182992027336107
PLVAP	0.836861788520938	0.00018710354494041
JPH1	1.02838727839005	0.000189379032004098
DDX21	1.11780252215494	0.000193285392235164
BNIP3L	0.80718117573412	0.0001935828043289
DNMT1	0.805104045197683	0.000193907716390623
HELB	0.793827566492379	0.000199629353443408
MCL1	1.04510712355223	0.000202830893526664
C5AR1	1.17214339019976	0.000207318637398128
SH3PXD2B	0.767777881449522	0.000207679955610351
ACBD3	1.0758380286291	0.000211161060115845
CPSF3	1.02113254919899	0.000212714408898112
MAFF	1.25558185846455	0.000234086943253397
SERPINB4	0.841620477217672	0.000238131183687557
PAM	1.05287003713594	0.000241589167761856
HK1	1.11094928823806	0.000241589167761856
ATP2B4	1.06495132806672	0.000243282174111706
DUSP5	1.21193578634784	0.000253990789557816
PPBP	1.13048715420865	0.000255225828012758
ATP11C	0.780602562846205	0.000263276184629131
GNL2	1.19799360079563	0.00027302120830618
ART3	0.966061075007666	0.000276140295477652
CHST12	0.795425683617127	0.000276586647371542
RAB39B	0.809057708782539	0.000279383311223372
TRIP12	1.19518387809882	0.00028063737607488
CXCL16	1.46541437989564	0.000283832756401404
PPT1	1.03603645475655	0.000285558233502745
MAFB	1.09585899740612	0.000285569216444315
MLH1	1.20791964668643	0.000291142190280824
ZNF512B	0.78467539619615	0.000291146775485665
LRWD1	0.822050866578425	0.000292327111037301
EML1	0.960170607567309	0.00029316317466913
GBP4	0.970113417558094	0.000293299041083666
NKG7	1.09864516690872	0.000296688126123369
SPARC	1.12681349969746	0.000302979590171942
AGR2	1.17827308943852	0.000303212272485828
CFHR2	0.861613822335999	0.000303797579349127
NFE2	0.859481713622585	0.000307973303467987
ECD	0.805455798685299	0.00031124216517444
C3AR1	0.891293065220329	0.000311979351213937
MX2	0.983257270036073	0.000314424336560681
CEBPD	1.1333330529252	0.000319590596709657
TRIM27	1.03309090175079	0.000323691212353011
SNAPC1	0.886443890663266	0.00032879434096789
PRRG1	0.873636005944498	0.000337171933160958
TYRP1	1.02044479016505	0.000341347791465747
MFGE8	0.799061742704286	0.000353610864029984
CADPS2	1.06129209758137	0.000356545214352816
CDH13	1.00341444218468	0.000357733964143995
C19orf66	0.854575052851283	0.000360662136844192
ZW10	0.817261235157074	0.000368013747209575
TMSB10	0.872861723706761	0.000375080033988624
TRIP13	0.853537305667687	0.000378012283028296
FIBIN	1.11430600809462	0.000380465794765994
COPA	0.785106208833435	0.000390085462843797
NEIL2	0.822457341677994	0.000391023554868577
PDP1	1.21792423034573	0.000392321103132661
KLHL21	0.979991175872041	0.000401578629882023
RAB38	1.31481641676759	0.000403831444552655
RAI2	0.9012213487004	0.00040415588798449
CHAC1	1.34525913111679	0.000407573257444253
C1GALT1C1	0.768915584615513	0.000415144139980472
FAM89A	1.11014002973192	0.000415260100243357
PRKAR2B	1.31885154952981	0.000420986369769954
CH25H	0.992376715064358	0.000427129205420093
NID2	1.16628330093178	0.00043455318077432
NR4A2	1.02639406519993	0.000435466788975595
SLC24A3	0.821302960112722	0.000455114594978381
ENOPH1	0.815553805398832	0.000455114594978381
NLRP7	0.786317965164117	0.000460397693852985
CLCC1	0.779708921240985	0.000466511262244524
NME1	0.775500786159495	0.000468499977404809
UNC5CL	1.04210993091102	0.000483910049231558
NXT1	0.846653071538782	0.000497373732479604
MRPL33	0.954571530349552	0.000499678159121038
PTGFR	1.14277531118484	0.000515006249485749
ZFPM2	1.32117058888723	0.000538319431714687
PSMB5	0.874766642193781	0.000576062183712421
HAUS1	0.786852235009196	0.000587987552417232
RPL36AL	1.27668756062352	0.000635983451754779
SRRD	0.831319903095881	0.000646603993214425
GOLGA5	0.782211586807261	0.000650469501395078
CENPW	1.22505874434472	0.000651069996159755
ADAMTS1	1.0241823605598	0.000654957220704974
INPP1	1.10269252907044	0.000658568415386931
RNF166	0.791789622323264	0.00067490621744232
PARP8	1.0621389948613	0.000682992296335708
C1orf198	1.12095249187658	0.000690283112870333
TSPAN4	1.11956771712289	0.000712150876297264
CASP5	1.058805480473	0.000724208978615662
CCL21	0.779359953037445	0.000726438044744503
KCNA3	0.963720162957318	0.000735637300044384
SOD1	1.09078673456208	0.000746606472159813
ANXA6	0.785176385047428	0.000750385535028738
EGR3	1.13527974916178	0.000750816283246527
SPNS3	0.774312553533019	0.000782417023703927
ARPC5L	0.955629779874932	0.000786186257052249
APCDD1	0.798270211229834	0.00079812568851218
SLC15A3	1.46114958285828	0.00081236681795529
NMU	0.778808318811127	0.000816022421757401
RND1	0.835041517267884	0.000818551131368684
SLC2A1	0.952105864994585	0.000865362449905287
PNMA1	1.03455901224916	0.000867923187502525
IL10	0.774242915907447	0.000871483957845913
INSIG2	0.816235197971073	0.000871483957845913
PROCR	0.820378796747772	0.000914913363322274
BFAR	1.00509019036586	0.000969337148580909
DFNA5	0.995216173128906	0.000994078481176913
MPG	0.794935262461042	0.000996496082584582
SLC25A32	1.13121812109108	0.000999791325792326
GPR19	1.04949663606257	0.00100564916568648
ZNF267	1.19618290267158	0.00100675899786965
HSPA5	1.12913347690616	0.00102192758024128
JUNB	0.832852220496442	0.00103342242518103
PIK3AP1	0.999903115342461	0.0011146425865332
TUBG1	0.790919170205926	0.00116043587539859
ARMCX2	1.09910801590987	0.0011873934846929
SH3GL1	0.956523004065592	0.001202624498407
TMEM71	1.02485839421296	0.00121690793205694
RBBP8	1.09108597374096	0.00124839415531653
S100A2	1.17123688172253	0.00127223063419287
GMDS	1.05519632276229	0.0013076601363959
UTP3	0.788098410249837	0.00131533043943748
TMEM55A	0.770398702633771	0.00131706782479198
LDOC1	0.98809181735037	0.00135483563153316
PMAIP1	1.05884821498102	0.00138675739279328
C14orf166	0.793155696916755	0.00143486062292794
RNF114	1.07250520069427	0.00155394132691342
ACP5	0.97300509241764	0.00156326194986691
DUSP2	0.964575385451046	0.00163191782575228
EXOSC8	0.795034313453897	0.00166224945343329
FAM53C	1.02026293091401	0.00166709983487279
IRF9	1.02984081520657	0.00170283423572224
DPYSL2	0.801492339082011	0.00174302398406858
C19orf52	0.788173086183446	0.00194472496547392
RARRES3	1.0424191576759	0.00200718826309555
VCP	1.49594878212269	0.00204027575456155
HAT1	0.775804011988581	0.00210698909583213
DBN1	0.98445412191084	0.0025046798055421
TPRG1	1.11059981651153	0.0025211072651854
PARP1	0.968319354843332	0.00274029741301201
NPC2	0.767250675098798	0.00283773653983038
C12orf43	0.776566500541448	0.0029350153095038
TRAPPC6B	0.994793218610462	0.00332295424121527
IFIT5	0.977438221781365	0.00424889474843328
TCIRG1	1.09210366901587	0.00436865318362187
RCC2	1.0077143780147	0.00440697378359909
SLC38A5	0.995184124972696	0.00488264781797205
TCEAL3	0.957182446160679	0.00644563464570114
MUC1	0.969191626599494	0.00776032457784177
RPS6KA6	-1.11680502908131	2.78057716350346e-25
PGAP3	-1.44233531610661	1.04359626227546e-21
SH3BGRL2	-1.57351569559078	1.04359626227546e-21
LRRN2	-0.974907515043038	9.91045773341553e-21
NHEJ1	-1.78978453535508	6.34998604292477e-20
CKB	-1.53663526238701	7.33486688816204e-20
CNTN3	-1.47028425572677	7.4747409744102e-20
TMEM63C	-1.49106131628356	1.39623896037231e-18
NEDD4L	-1.10878733649656	4.56147236114531e-18
TMEM98	-1.49575769447403	4.56147236114531e-18
CDHR1	-1.25193658731282	6.37060820442258e-18
CNTN4	-0.943660153134299	1.89805577517171e-17
SLC13A2	-1.08950616785423	2.14787215997208e-17
EPHX2	-1.54656322003667	2.5526875209068e-17
VIPR1	-1.49866947382413	3.19813168160531e-16
NEO1	-0.812645665768762	3.25908183211803e-16
EXPH5	-1.02646610784409	7.98934629051543e-16
FZD5	-1.03206058172656	8.50668520665417e-16
CDX2	-1.25587651669969	9.49223550251538e-16
NEU4	-1.28026623623586	2.47508430809564e-15
NR3C2	-1.15758492604777	2.47508430809564e-15
EPB41L4B	-0.849230128581416	2.83683403287239e-15
MYLIP	-1.01185133339048	2.91985634564632e-15
TFCP2L1	-1.11735233807374	2.95402005078819e-15
MTMR11	-1.4260416154628	6.02663122925061e-15
CLDN23	-0.806024324949577	6.02663122925061e-15
UGT2A3	-1.23592392322091	6.06310629817144e-15
IGSF9	-1.21766572207351	6.14632997479816e-15
SLC9A2	-1.21937313522269	6.14632997479816e-15
CWH43	-1.43128322779421	7.69872334405526e-15
PPP2R3A	-1.42311277573329	1.54118523649919e-14
ARHGAP32	-0.67791086610147	1.61231839704179e-14
KLK1	-1.18415081099795	1.74513451576357e-14
RIMKLA	-1.04774316611416	4.2966915760555e-14
CPNE2	-1.45197040100117	5.0028709698147e-14
ZBTB7C	-1.0902306645602	7.19344042592159e-14
PLEKHH1	-1.05166094106029	1.45293695703964e-13
AQP8	-1.98870213080266	1.45504876569036e-13
SYNJ2BP	-0.825831128221269	1.68189799532295e-13
PIGZ	-1.38885500042994	2.1325424644985e-13
SLC19A3	-1.41918612390697	2.3614147229414e-13
C10orf99	-0.888583375175998	3.6786081362516e-13
MAOA	-1.54981195418639	4.01727537267475e-13
CLYBL	-1.24511309366378	4.73712705033487e-13
P2RY1	-1.10320457292461	6.91632302120508e-13
SLC26A2	-2.22163139648724	6.91632302120508e-13
ACOT11	-1.00604821492216	6.91632302120508e-13
PAQR8	-1.27165276061942	6.92065050086432e-13
OVOL1	-1.16570161432118	8.61642528368414e-13
SNX15	-1.37482888841051	8.99590825344433e-13
RAB40B	-1.35507158465428	1.12363752274611e-12
CLMN	-1.01234470457946	1.23963747369832e-12
CHAD	-1.43866687921468	1.24214367669972e-12
TLE2	-1.30875151914795	1.26865872621838e-12
PARS2	-1.09035146295212	1.28914129664057e-12
ALDH5A1	-0.74610635650785	1.45361934876922e-12
C15orf48	-1.17888424233383	1.52597361519694e-12
PFKFB2	-0.958222632116994	1.56052859672398e-12
PDK2	-1.50979466876457	1.61161864149277e-12
UNC5B	-1.1417911097799	1.98883085538065e-12
TMEM18	-1.06079527253484	2.10649583592561e-12
XK	-1.35858913951569	2.11232186269361e-12
C2orf82	-1.05289952944116	2.26889280757975e-12
ADH1C	-1.38407958341834	2.31095747121043e-12
MSRB2	-0.786371201596738	2.32362128384973e-12
PTGDR	-1.12014787154989	2.53222350764651e-12
LRRC19	-1.37002746919827	2.95583994999474e-12
BEST2	-1.06533458942393	3.42933219535956e-12
HMGCS2	-1.97318516709702	3.42933219535956e-12
GPA33	-1.06412409162542	3.59908007783715e-12
C19orf33	-1.16350492501329	3.93575858508695e-12
PRR15	-1.6204875246253	4.07999916947762e-12
ISX	-1.06203417929328	4.18468011364395e-12
ENTPD5	-1.75739726439007	4.24937903478754e-12
OSBPL1A	-1.02912538519592	4.55614786773331e-12
ADH1A	-1.4529749126309	4.78174132435485e-12
VDR	-1.25098596721215	5.5802771944734e-12
HHLA2	-1.08725149726346	5.74466800583362e-12
DHRS11	-1.76263547037572	6.39363693484087e-12
C8orf82	-1.15431148706897	7.46417687949770e-12
COBL	-1.21726885030055	7.9762496264459e-12
AIFM3	-1.66780488419072	8.30138216962552e-12
C6orf136	-1.46241104027375	1.03351172876775e-11
SHD	-1.04104111830499	1.16037684213537e-11
SCUBE2	-1.29379860017411	1.19478218389257e-11
TMEM8B	-0.813953706765914	1.31655004356641e-11
CA7	-0.872544498730099	1.39719647424969e-11
CYP2J2	-1.17942642055435	1.409554234464e-11
GUCA2B	-1.73513047920641	1.4669961142715e-11
CHRNA1	-1.02785300669195	1.53216891827419e-11
GUCA2A	-1.67802658565395	1.76330867915317e-11
KANK4	-1.2458105006902	2.05972420912345e-11
ZNF575	-1.43128711738979	2.09124275691864e-11
TLN2	-0.859513616926726	2.73148304035915e-11
SCN9A	-1.12845491832107	2.97880829944769e-11
ACVR1C	-1.24083344348509	3.15874912156284e-11
TUFT1	-1.0109219361865	3.18035389096929e-11
TMED6	-1.07330386391425	3.6337831926613e-11
PNLIPRP2	-1.00023282317533	3.63974657236425e-11
PPARGC1A	-1.01581628903247	3.72635943693036e-11
NPY	-1.07336109674987	3.97564595836082e-11
CLN3	-0.686205661116594	3.98295066038309e-11
CAPN13	-0.912917455786609	5.07538869317567e-11
RAPGEFL1	-1.35738604922653	5.86657116850491e-11
GDPD2	-1.06101475420603	5.95464524596764e-11
MKNK2	-1.25248651261808	5.95464524596764e-11
PDE6A	-1.86748192166157	6.02581455042635e-11
HEPH	-0.678985065580874	6.17218507038679e-11
UGT2B28	-0.990516930032373	6.85055983191134e-11
MXI1	-1.37651857162466	7.24312842005029e-11
SHROOM2	-0.992452035100731	7.41516044741307e-11
TP53INP2	-1.07971948654597	7.50622793931406e-11
THRB	-0.89950977566885	7.54492706317764e-11
RNF128	-1.17285236534339	8.56295320728596e-11
CHP2	-1.74747835143892	8.66812293084382e-11
CDKN2B	-1.56215252184824	9.37610241804466e-11
ZG16	-1.07890978830032	9.40859879860434e-11
ITPKA	-1.51882090552912	1.04809755855401e-10
TSHZ1	-1.29910323717596	1.11806359931458e-10
LIN7B	-1.0124433793078	1.23212331761473e-10
LTK	-1.02054761433036	1.34371755956064e-10
CES3	-1.06874093578067	1.49651756676934e-10
CNNM4	-1.14467374166941	1.53692378742922e-10
CA1	-1.32024451834232	1.7061614688628e-10
SYTL2	-1.36355666302795	1.75102068799855e-10
PAPSS2	-1.03900141280676	1.75141322599491e-10
HEPACAM2	-0.890010709549129	1.76176078143676e-10
C7orf55	-1.07478006638516	1.79744443806162e-10
HSD11B2	-1.40536843974472	1.91351815986312e-10
TSPAN7	-1.7985600194562	1.93820950215956e-10
FAM162A	-1.35789465326159	2.25371256338994e-10
ZADH2	-0.858261528146468	2.35752287044144e-10
KCNK5	-1.3110874391382	2.49456071941418e-10
SLC22A18AS	-1.01719847123854	2.56123190231978e-10
ZKSCAN1	-1.35267788379285	2.82185671673492e-10
RAB11FIP1	-1.14370363167052	2.82185671673492e-10
CCNJL	-1.16273160827226	3.09376367377008e-10
ANK3	-1.40253842103772	3.47617751580833e-10
MT1G	-0.96600821194323	3.54222491269071e-10
PCK1	-1.89237650587816	3.6658674532919e-10
ESRRA	-1.21552935166912	4.0361697575462e-10
ZNF662	-1.25895013851017	4.20761781578374e-10
HADHA	-1.38377386238107	4.27826650855926e-10
FXYD3	-1.52458955166974	4.47634763577288e-10
SPINT1	-1.18259384753898	4.58469411257105e-10
CRAT	-1.03299937798539	4.70362156159691e-10
PPFIA3	-1.35068590446005	4.71538515946361e-10
XRCC6BP1	-0.826487582721523	5.39016010584106e-10
ETHE1	-1.31361726636658	5.50977597371931e-10
NPY1R	-1.05078093240105	5.8879583129131e-10
PROSC	-0.768978788905103	6.53737140913746e-10
CAMK2N1	-1.30648133392541	6.69743297359037e-10
COQ9	-1.20823696299607	6.85171501376e-10
FAM195A	-1.51786446199392	7.10811325522171e-10
CLDN8	-1.70900975205991	7.62262443395384e-10
MEP1A	-1.44903869300219	8.18260844587789e-10
WDR78	-1.22414057424773	8.40078990251142e-10
CKMT2	-1.17214684848092	8.93960091645143e-10
PEX26	-1.03395542433493	8.93960091645143e-10
ZDHHC23	-1.69035343880662	9.3469253862053e-10
PRDX6	-1.91588124999583	9.50242717875772e-10
GIPC2	-1.11586474959325	1.0505890679141e-09
AMACR	-1.05120596967717	1.05453859722699e-09
ATP5G3	-1.1955266942619	1.09959367011107e-09
NAAA	-1.5724605199039	1.21237392449907e-09
RGMB	-1.09101177175968	1.23222486896857e-09
MGLL	-1.4048881302313	1.38150849131626e-09
C2orf88	-1.55733510112201	1.46986574304934e-09
RUNDC3B	-1.72984511468299	1.48979339191248e-09
DPP10	-1.91195852956653	1.50726219166531e-09
DSP	-0.777309798774017	1.54637726408221e-09
MMP28	-1.18353615566791	1.66190259738448e-09
C7orf31	-1.51260644254289	1.72476282057498e-09
SYT17	-1.22858944157057	1.75445952672117e-09
SATB2	-1.26778649227942	1.81848232936083e-09
CA12	-1.14827404761196	2.00925752630754e-09
SGK2	-1.56325291363096	2.01272164557875e-09
BEST4	-0.90536579526088	2.14699288859982e-09
HOOK1	-1.10901376519471	2.20795880899104e-09
SORL1	-1.07349148298051	2.21272340080389e-09
CES2	-1.61442931366537	2.36597250735539e-09
DIO3	-0.899683098496135	2.37553506873148e-09
ACOT13	-1.56998216358163	2.64640466164652e-09
PLCD1	-1.34215603431487	2.71317897857756e-09
SEMA5A	-1.33633131657039	3.10156717214935e-09
AMN	-0.989833320177597	3.22715587118748e-09
SLC4A4	-1.42402009640215	3.25608118966653e-09
C11orf54	-1.03441925517011	3.43523177312066e-09
R3HDM2	-1.24630910613821	3.67989602289226e-09
LCMT1	-1.61571505009268	3.67989602289226e-09
NGEF	-1.05570672032157	3.82772482148051e-09
GOLPH3L	-1.29262911966495	4.05957203117325e-09
CNNM2	-1.61618559836531	4.72100306265001e-09
MT1M	-1.34204655232968	4.80442663664499e-09
FRMD1	-1.59524610784502	5.00943053319376e-09
PLA2G12A	-1.24081143935749	5.42062091438025e-09
SECTM1	-0.925178079384286	5.70846998793312e-09
C11orf52	-1.35080898335289	6.06426527292062e-09
RMND5A	-1.15397195595984	7.17442816498124e-09
SLC36A1	-1.22969150247867	7.58948893923199e-09
FGFR3	-1.28313757553726	7.65385902019674e-09
SRI	-1.30892454441203	7.89908536087737e-09
MAST2	-1.0001950631019	7.93870021563146e-09
SCNN1B	-0.868960339361592	7.94977831503496e-09
ACSF2	-1.61983371113923	8.14602417315659e-09
CDH1	-0.89638071709737	8.31843493470254e-09
APBA1	-0.770286197436041	8.3310614626493e-09
ACACB	-0.801366611582174	8.34168013425337e-09
PIGS	-0.86215330831007	8.49385804187457e-09
TSPAN6	-0.91938119614094	1.01662132456567e-08
TEX11	-1.27291972604789	1.017707003435e-08
SLC26A3	-1.07560735419845	1.04493406872294e-08
CACNA2D2	-0.841149871969713	1.11611026509671e-08
GRB7	-0.948725138826849	1.12017005006685e-08
MICALCL	-1.02612021224794	1.18276625691321e-08
AKAP1	-1.36425281316056	1.18568867029753e-08
ALAD	-1.14122444625871	1.19735899012144e-08
LYRM7	-1.18932682776626	1.27334008926254e-08
NIT1	-0.877760017968839	1.2980098840503e-08
CHMP4B	-1.45151374068938	1.30152732605406e-08
GLTP	-1.52103583904682	1.31792075664861e-08
ZNRF1	-0.791124536679022	1.32093919129957e-08
GUCY2C	-1.1676027002126	1.41182190171376e-08
ZNF704	-1.10500236112078	1.41188617398011e-08
ESRP1	-1.00796947389671	1.4462760415985e-08
GSTM4	-1.02427629325968	1.50105973788417e-08
EDN3	-1.51794471077838	1.54536109929386e-08
VPS37B	-0.851987249029674	1.56993897773528e-08
ARHGEF9	-1.21334368206341	1.63132322968851e-08
MACROD1	-1.21107587850787	1.81934641433289e-08
SLC39A5	-1.46569352036132	1.93853466956108e-08
PPARG	-1.35343821345813	1.94964220471589e-08
GGT6	-0.941037906170967	1.97942725380999e-08
PXMP2	-1.91470404269216	2.07336193265947e-08
WIPF2	-1.09351652476618	2.09267600861235e-08
CHKA	-1.2194806540908	2.12313302643951e-08
PKIB	-1.25445541763429	2.19254652781818e-08
FAM101A	-1.02144106527139	2.29561950157228e-08
AHCYL2	-1.46585202073658	2.305500727183e-08
NMNAT3	-1.00593045582525	2.48519911292567e-08
PTPRF	-1.33721887334351	2.55945642819534e-08
UTF1	-0.847329709901911	2.63690479236229e-08
IDH3B	-1.17861292125482	2.64947311546779e-08
SDC4	-0.834425662485968	2.94395216168524e-08
ATPAF1	-1.54190509440875	2.95384394121048e-08
SLC16A9	-1.42565971376963	2.96934103361497e-08
WASL	-0.883919459342863	3.0009908967215e-08
EFNA4	-1.26812074151429	3.12541921328986e-08
SPR	-1.20504713674518	3.5339217748528e-08
PRRG2	-0.832151005441852	3.62084564461252e-08
SPIRE2	-0.949110220737162	3.83314752702172e-08
FMO5	-1.26167956452752	3.88971542122224e-08
ALDH6A1	-0.919072019370021	4.01693155607902e-08
PEX11A	-1.15994246158219	4.02876994912472e-08
USP30	-1.5474659409198	4.65832095872751e-08
SULT1A2	-1.59112758049894	4.74613440318045e-08
C21orf33	-1.42253625908031	4.81108187239583e-08
PTPN21	-0.858155279922762	4.82226822295257e-08
CDK3	-1.30560515707835	4.87444837152234e-08
ASAP3	-1.36857357335624	4.90480744432663e-08
TTLL6	-0.824541019572089	5.05451243261923e-08
ABCA5	-1.05796072381704	5.05451243261923e-08
CNGA1	-1.0778361718068	5.20323245824746e-08
PLCE1	-1.01027613916943	5.20612908154059e-08
SHROOM1	-0.813404445546466	5.26877774487282e-08
COX6C	-1.30218977792385	5.34265156919656e-08
MAGI1	-0.958172247930123	5.88082624695313e-08
FSIP1	-1.043580454706	5.88330865274937e-08
SEMA6A	-0.87424482055983	6.16870951737138e-08
PDZD3	-1.15111199718751	6.31253674909973e-08
PHKA2	-0.96992134399829	6.31253674909973e-08
MNX1	-1.16432590068259	6.32965874599592e-08
MAP7D2	-0.813541598022298	6.76413474964345e-08
GALNT12	-1.3387233469828	6.78689730015926e-08
PLEKHG6	-1.2876445630673	6.95391775168641e-08
TRPM6	-1.4817781053792	7.16024528583497e-08
CTDSPL	-0.970883378109268	7.16746108405692e-08
ELF4	-0.85426051213921	7.29538343602737e-08
ARRDC4	-0.754933993866905	7.60825558293394e-08
ILDR1	-0.974819047303005	7.67496012290691e-08
SAMD13	-1.61525193401478	7.68811943399865e-08
PXMP4	-0.80093610479105	8.40135267632158e-08
OVOL2	-1.25461529770443	8.82032490253838e-08
FAM19A2	-1.05124888660901	9.32187221562633e-08
SIPA1L2	-0.992157769253279	9.44131280943457e-08
C5orf30	-1.02808502882656	9.74998554409808e-08
LDHD	-1.20677460659414	9.9787543479367e-08
KLHDC3	-0.825503657239317	1.10342122334777e-07
GPD1L	-1.5759230765409	1.1044572063667e-07
PIWIL2	-0.918111035241488	1.10559786481146e-07
KIF13B	-0.796428074430232	1.10596771025377e-07
PGAP2	-1.33342935749207	1.10614376571991e-07
SLC30A4	-0.776583980208523	1.10722188360098e-07
MAP1LC3A	-1.23318027546693	1.10877798905738e-07
APLP2	-0.913121965776542	1.11643187772915e-07
MPND	-1.24853171031603	1.15546029631699e-07
PPARA	-0.880906553830424	1.15546029631699e-07
SLC17A4	-1.38843209717991	1.16497853555241e-07
ZNF763	-1.07867389649011	1.18521702159574e-07
MBNL3	-0.851316180711749	1.19497978110139e-07
TDP2	-1.42781987021865	1.23687105869541e-07
GABRA2	-0.858527885589377	1.25147459773862e-07
PCSK1N	-1.10690265082224	1.28611059521264e-07
C14orf93	-1.16082985054353	1.33552567730978e-07
AMT	-1.70174696218539	1.3461515181861e-07
ELAVL2	-0.799220674627798	1.35503573734369e-07
MT1F	-1.41656003108076	1.36198899913363e-07
STAP2	-1.38974787338952	1.36425611574975e-07
FTH1	-1.25607399988208	1.40638876209988e-07
C9orf40	-1.03219414624659	1.58005299451624e-07
IYD	-0.781772814794479	1.64299945166688e-07
NUDT16P1	-1.17420272335818	1.67480511620116e-07
C9orf24	-1.47851523998144	1.91565967673701e-07
ATG4D	-0.882972363914335	1.93860559510335e-07
SLC37A2	-0.953565170907104	2.01121774049632e-07
CHPT1	-1.15931090242392	2.16908712068341e-07
DUSP16	-1.09080457872386	2.2489336014905e-07
CMTM4	-1.09568950126604	2.27377251921002e-07
AVPI1	-0.844413474512222	2.44499757706714e-07
INPP5J	-1.0367997237767	2.47586788684194e-07
KIAA0141	-0.891952070062872	2.51363947060741e-07
HSDL2	-0.922244393432323	2.52895006005603e-07
MRPS25	-1.25762298752814	2.77503909503619e-07
KLHDC2	-1.21472189967375	2.78061053507925e-07
ANKRD9	-0.81281708567658	2.9280265589882e-07
RNF44	-0.908848963903598	2.96920880593679e-07
VSIG10	-1.19684978198428	2.9940038500011e-07
DECR2	-0.912692685086907	2.99449840797775e-07
NAPEPLD	-0.879487856578581	3.06055529805794e-07
CYP4F12	-1.1448937277607	3.06528572461856e-07
HES5	-0.99332733294532	3.2369471062254e-07
ZFYVE27	-0.882239043386705	3.23896647914132e-07
IRF6	-0.844972698377093	3.26246797702363e-07
CBFA2T2	-0.935372790450042	3.35730046596226e-07
TUBAL3	-1.30909013447526	3.38074165296838e-07
MT1H	-1.20745125012265	3.38957727516188e-07
ACADS	-1.55633940206296	3.424727495491e-07
BDH1	-1.16688278730576	3.4939168925009e-07
SUOX	-1.21169264875511	3.70734550454714e-07
PLCD3	-1.32227648563994	3.70913360569749e-07
PBLD	-1.17014678911571	3.72387018168639e-07
ZNF415	-0.94390220858176	3.74755136936813e-07
CDK20	-1.33591424242992	3.90613172422954e-07
CPEB3	-0.896160516964876	3.98768489227088e-07
HSD3B2	-0.780176778426614	4.13171234370699e-07
MRPL41	-0.805580992488089	4.18982922902932e-07
GAB1	-1.0379064614626	4.22021279971179e-07
PPARGC1B	-0.836660093812105	4.23358328409363e-07
MS4A12	-1.07797775551835	4.28591148240727e-07
PAQR5	-1.28237792429933	4.71644886178347e-07
PGM1	-1.56945296249563	4.89167193953117e-07
CDC14A	-0.82884861441905	5.02397738247188e-07
MARVELD3	-1.18884175996182	5.22930436415577e-07
BMP3	-1.25904343745574	5.47451214594272e-07
HOXA6	-0.898698196937602	5.63722192168121e-07
PHLPP1	-0.835607616066729	5.74324539592012e-07
C9orf152	-0.960598865407083	5.79695062966968e-07
A1CF	-1.32173783678548	5.80550702002567e-07
TMEM129	-1.17442248944348	5.92772461425395e-07
MGAT4B	-1.67498352815465	6.17047389682233e-07
VSIG2	-1.11805143931615	6.2049584935963e-07
ABCG2	-1.75290893612151	6.32532557994489e-07
ZNF684	-0.797664200172607	6.36910551729272e-07
ACOX1	-0.927600289815022	6.6102989628628e-07
HAVCR1	-1.18430316624086	6.72903929899971e-07
C9orf78	-0.854207401368644	7.04053793759855e-07
HSPB3	-1.02975213605616	7.14630911903301e-07
RAVER2	-1.08232010228168	7.14630911903301e-07
FMO4	-1.36368602696059	7.20302322811226e-07
GPRC5C	-0.892290749840498	7.22425314870001e-07
TPRG1L	-1.52893517252812	7.28046582292361e-07
MYO1A	-1.048362581562	7.78578716333023e-07
PHACTR4	-0.846785129726185	7.90463786832761e-07
KIAA1715	-0.873019905907937	7.92700331809101e-07
GNA11	-1.08013902164747	8.16129624016042e-07
ERBB2	-0.960264926129926	8.19525101496741e-07
ARRB1	-0.860984339121724	8.3053374764796e-07
SLC22A5	-1.4862080598991	8.32957350548698e-07
PADI2	-1.57095904119632	8.70315281751802e-07
BAHD1	-0.738688333335947	9.11824584987242e-07
CYCS	-1.26812971922979	9.11824584987242e-07
HADH	-0.978812641670431	9.23617235354647e-07
GAL3ST4	-1.08103641447924	9.31883462766757e-07
KDM4A	-0.97920108483975	9.39732344948791e-07
TTPA	-0.926886216009675	9.47082501133387e-07
UQCR10	-1.38031069148158	9.63046058180661e-07
EPB41L1	-1.11828053360771	1.04743242879781e-06
SRGAP1	-0.8421945054589	1.05814571127596e-06
MOCS1	-1.08256118689874	1.07542772896336e-06
ACAT1	-1.16539859432397	1.07723477250033e-06
HRCT1	-0.954977997124159	1.10395206084081e-06
TMEM80	-1.04180283544089	1.10548238749706e-06
AVIL	-0.847682354478508	1.11205904995769e-06
EPN3	-0.974358326845231	1.12587790302606e-06
CPAMD8	-1.20260510398303	1.14609462537958e-06
CACNA2D4	-0.911654861478858	1.15742632970054e-06
SCML2	-0.78158144830673	1.17196801449116e-06
HOXB5	-1.14731959841405	1.18771928449845e-06
PRELID2	-0.811103127508862	1.19519037613075e-06
SELENBP1	-1.46164655928824	1.23352614385086e-06
SORBS2	-0.811651613516934	1.28972948625608e-06
CDHR5	-1.01683109589657	1.30505332265716e-06
HOXA5	-1.51449034676081	1.31869320710053e-06
BZW2	-1.3729565240735	1.33813282794217e-06
ABHD15	-0.721611164899024	1.35744289915809e-06
ADH6	-0.907535426287094	1.35808270341212e-06
CALCOCO2	-0.826541170267527	1.37052152570783e-06
PFN2	-0.876815189082036	1.3735093861267e-06
RHOU	-1.64947789730061	1.38496858362373e-06
PSKH1	-1.24358550235358	1.39079370107465e-06
TOMM40L	-1.00015222683987	1.40337539615354e-06
NBPF1	-1.21988451742521	1.44134074966693e-06
GPR160	-1.26888276362336	1.47356421838404e-06
NR5A2	-0.90896848321465	1.51465150224384e-06
C14orf2	-1.08589176064912	1.53393566865629e-06
SLC39A11	-0.721724688576168	1.55563707571709e-06
PLXNA2	-0.894689337764209	1.6901476244359e-06
KCNJ2	-1.04337830188156	1.7054241590602e-06
CTSA	-1.482848654442	1.71135618234512e-06
CFTR	-0.795082196814272	1.74390495293252e-06
ASTE1	-1.39952539740641	1.75582144778221e-06
SCGN	-0.714518758439455	1.75896050893754e-06
FAM134A	-1.19088807953446	1.78169478433948e-06
ZNF57	-1.33765930950681	1.78824996608392e-06
ABCB1	-1.58875216237868	1.83565219866891e-06
TRAF3IP2	-0.99509931420702	1.84955873028089e-06
TDRD3	-0.925650291847942	1.85876541694556e-06
METTL7A	-0.793352575552874	1.86092353684498e-06
PINK1	-0.911781260596401	1.96591581445941e-06
SFXN4	-0.819878462043218	2.01197289699059e-06
SLC16A1	-1.31343380434951	2.02545692880942e-06
ATP5G1	-1.11471275427012	2.06779879020541e-06
STARD10	-0.816914477036287	2.06803672827986e-06
EIF4EBP2	-1.24159178896187	2.13386833310766e-06
PDE8A	-1.21482904800818	2.20434286558931e-06
TMEM177	-0.832175751576404	2.28488750396135e-06
LPAR5	-0.945305834513104	2.32421931783328e-06
OPA1	-0.794655196198407	2.32972683394392e-06
C1orf210	-1.28237656646855	2.35099481147044e-06
CEBPA	-0.961076582316519	2.356748969462e-06
TMCC3	-1.32453805566336	2.4188112990282e-06
TUSC1	-1.25778151666616	2.51685630829618e-06
COX5A	-1.07795229354011	2.54503539072513e-06
BTNL3	-0.938882988449959	2.56531714613954e-06
FGF9	-0.92021486879582	2.60288070501928e-06
IFT57	-1.57629337917095	2.76372066153005e-06
APOBEC3B	-1.42805319352465	2.85785308468774e-06
ANO10	-1.12875020074793	2.94716568869337e-06
AKAP7	-0.930182631856143	2.99535435865163e-06
CPT1A	-1.00656066641277	3.15095452610076e-06
PHYH	-1.31700450554442	3.19184908585288e-06
GRAMD4	-0.984640949515291	3.19184908585288e-06
DNAJA3	-1.09025768512996	3.27737736447147e-06
AP3S2	-1.30904772089774	3.36322177090276e-06
HHAT	-0.695361354983726	3.43170292455367e-06
GLB1L2	-1.30571431775239	3.44101829730079e-06
CHCHD10	-1.42506840326291	3.44730440935569e-06
SSTR1	-0.981689808945978	3.48581348745565e-06
SLC25A34	-1.73723458374249	3.4868530357811e-06
RETSAT	-1.40789228520043	3.55462210699564e-06
KLHL8	-0.949826223045873	3.63491006691268e-06
LRPPRC	-0.960062929728087	3.67866685171152e-06
THSD4	-0.76611130279768	3.82917757490293e-06
SPATA2	-1.00251857598722	3.90026115155527e-06
RBM47	-0.824714831646457	3.90026115155527e-06
ADD3	-1.41225276847567	4.03257297501276e-06
GLIPR2	-0.783536572242907	4.05087225559322e-06
TSEN2	-0.793680750769121	4.1696975805659e-06
ACVR1B	-0.894057332452778	4.17184639493557e-06
ACOX2	-1.10669174228833	4.17184639493557e-06
CITED2	-0.969656196498518	4.44613168161333e-06
USMG5	-0.895271990561133	4.47617978612568e-06
SULT1A1	-1.13078804216074	4.6050202370099e-06
CMBL	-0.880997387190453	4.62680990868967e-06
MUT	-1.26442031260597	4.68850649023034e-06
EEF2K	-1.10689317120675	4.68850649023034e-06
LGALS2	-0.83600551247787	4.77804853291393e-06
HSD17B2	-1.41914221676866	4.78081356347599e-06
EMILIN3	-0.837012056989305	4.82777602409529e-06
ABAT	-1.26807611255523	4.96713462933871e-06
SH3RF1	-0.804979397230796	5.05170012224988e-06
GLRX5	-1.07223944216106	5.07025186806358e-06
FSHB	-0.772635885333507	5.20872956291062e-06
FABP1	-1.05718112179346	5.23142083558949e-06
FAHD1	-0.910443222586532	5.67292460078205e-06
ZNF91	-1.24757286059396	5.9272834070928e-06
RAB17	-1.06736145567143	5.95273977156562e-06
AUH	-1.43119496846706	6.15154623351688e-06
PANK1	-0.779368011886364	6.19873624632125e-06
LCN15	-0.890749688081696	6.30211820876259e-06
ECH1	-1.6856789896658	6.35400222241535e-06
B3GNT8	-1.05429887166179	6.36455505464464e-06
KLF5	-1.21544956359239	6.39813132715912e-06
OCRL	-1.09072418374016	6.46963152159493e-06
EDN1	-1.17784202868148	6.57919889662728e-06
PROC	-0.815149594461221	6.69359591149232e-06
PAG1	-1.40651081696151	6.70958935178034e-06
ABCB11	-1.01075228172841	7.10684960141668e-06
ZNF124	-0.861257147217053	7.4766707830013e-06
ERBB3	-0.854955397301672	7.54704564198604e-06
FAM171A1	-1.17356270449976	7.67274048839605e-06
ZBED1	-0.955763259485337	7.77059387544294e-06
MPST	-1.49129996608905	8.05573845883859e-06
ZNF358	-1.09586533503025	8.09215399661958e-06
FXYD1	-1.05241041505159	8.12301104384131e-06
ZFP3	-1.66200194287966	8.14088612263576e-06
ME3	-1.1116046615351	8.32189952878063e-06
COX7B	-1.09087365522151	8.50222311238998e-06
LPCAT3	-0.764916094091775	9.0475391153653e-06
SOSTDC1	-0.81451432700238	9.14368617068043e-06
OGDHL	-0.665625470976331	9.16783657627082e-06
IP6K2	-1.43479106972238	9.29691125049801e-06
HIGD1A	-1.27933088649974	9.34917831757531e-06
MARCKS	-1.19531144134104	9.35218700278199e-06
CAPN2	-0.943009246172877	9.42902665901206e-06
HOOK2	-1.01418613035029	9.46164217570346e-06
UQCR11	-1.25376382187615	9.7908187147301e-06
NDUFS1	-0.812286184058643	1.06688327392632e-05
ACVR2A	-1.24717686274213	1.08493042393434e-05
AQP7	-1.32641973245039	1.12227912196582e-05
KLF4	-0.804579870118851	1.13802823837791e-05
PHLPP2	-1.31175241740761	1.1448374910177e-05
PDLIM1	-1.17357401400526	1.16396687473127e-05
CDH17	-0.948251289010967	1.17760969782047e-05
PWWP2B	-0.854925287366313	1.21908575095254e-05
PMM1	-1.50122250041364	1.21957342492813e-05
GGT7	-0.779060724891078	1.21992061223653e-05
ALDH9A1	-0.806001012320747	1.28641339551628e-05
ZNF793	-0.95454260837997	1.28738586812516e-05
CROT	-0.816813455409857	1.3046402576211e-05
ZFP91	-0.85819960320271	1.30990860228394e-05
OPN3	-1.16357771053678	1.31343375950627e-05
HOXB9	-0.784849036774589	1.32630494759091e-05
UGDH	-1.11738688557984	1.40319275014314e-05
GCNT2	-1.11842098970513	1.43714166397707e-05
SSH3	-0.786275616926886	1.57553277581257e-05
METTL7B	-1.24305524717175	1.64613045079249e-05
PLA2G12B	-1.18005309615374	1.66160997869221e-05
CASP6	-0.940436551507044	1.66643461515423e-05
LIPC	-0.79134740322677	1.69970850768207e-05
OCEL1	-0.972145399628105	1.74532165301452e-05
EYA2	-0.906602389852027	1.74532165301452e-05
PADI3	-0.795788056031167	1.7481819326385e-05
BPHL	-1.19495445456796	1.80446151556158e-05
VIL1	-1.04205686715828	1.88064006073039e-05
TCEA3	-1.19922413064167	1.89907975672938e-05
ACSM3	-0.778493066094632	1.91263394179746e-05
SLC23A3	-0.932411972209421	1.91518979720879e-05
FAM168B	-0.794045412144144	1.91791497463113e-05
CNTD1	-0.846797070566367	1.91920925320097e-05
AS3MT	-0.825297598182313	1.92319292413169e-05
NCKIPSD	-0.880260064331765	2.09223903422954e-05
ECSIT	-1.13840337958575	2.09823454700685e-05
ROGDI	-0.924321450824427	2.19111971736719e-05
RAB40C	-0.896138946654756	2.24426765080222e-05
SLC22A4	-0.818541734333534	2.26212589519848e-05
NECAB3	-0.92593644517316	2.32364853147731e-05
UBAC1	-1.235435172583	2.32364853147731e-05
PNPLA4	-0.89717622880548	2.33999987976412e-05
ABCC3	-0.801761686361878	2.35348394941636e-05
MTM1	-1.24051515951061	2.36333297733973e-05
COX19	-1.0003898067076	2.41715549203687e-05
SLC44A1	-1.10640380652352	2.43613263581453e-05
TYSND1	-0.884753111864332	2.46830845899986e-05
DEFB1	-1.22225548801453	2.4815537489435e-05
DGKD	-0.98359617808118	2.4902677209448e-05
HR	-1.00109079259985	2.58217502069838e-05
CRYL1	-1.05240312409347	2.58250107473385e-05
GSTO2	-0.843256257728753	2.63136143920539e-05
HSD17B11	-1.42714791340515	2.6768025397709e-05
C15orf52	-0.79732121489305	2.69730858028536e-05
SLC23A1	-1.2346232847319	2.70723780414901e-05
BCAT2	-0.940651672295452	2.72902214598498e-05
SLC35D1	-0.784442928776265	2.74415472547447e-05
CXADR	-1.01506259368747	2.76018993918258e-05
DENND2A	-0.768758165974845	2.78366528762591e-05
MEST	-1.02663031268012	2.79912508562935e-05
SERPINA10	-0.93412318110922	2.807722328688e-05
HOXA2	-0.977984577268051	2.81979867448837e-05
KBTBD11	-1.19518554437082	2.82485967670018e-05
NUDT13	-0.868901982343555	2.92990626856418e-05
IGSF8	-1.04404424251258	2.93529949004411e-05
PTK6	-0.78666569782266	2.9357925188225e-05
KLC4	-0.812605351431322	2.96859551671367e-05
REPIN1	-0.772092951319636	3.01050535260821e-05
PANK3	-1.18860748680739	3.03246209170136e-05
OPLAH	-0.835192373211402	3.06785780627128e-05
[truncated: 307 more rows]
